# Supplementary material for: Engineer chimeric Cas9 to expand PAM recognition based on evolutionary information
Source: Nat Commun. 2019 Feb 4;10:560. doi: 10.1038/s41467-019-08395-8 (PMC6361995; doi:10.1038/s41467-019-08395-8)
Supplement: Supplementary file 4 — Source Data [file 41467_2019_8395_MOESM4_ESM.xlsx]

## Sheet: Figure 1d
	v12	v10	v13	v44	v24	v33	v14	v15	v35	v16	v17	v18	v19	v20	v21	v22	v23	v25	v26	v27	v28	v29	v30	v31	v32	v34	v36	v37	v38	v40	v42	v43	SaCas9-KKH	dSaCas9	SaCas9
CCCAAA	0.359805	0.230617	0.537258	0.317131	0.356815	0.0812579	0.19734	0.303893	1.33476	0.82935	1.66177	0.388611	0.801829	0.517267	0.668174	0.714545	0.232658	0.363016	0.34374	0.292271	0.242346	0.362407	0.703892	1.07531	1.25209	0.272463	0.214416	0.675344	0.7805	1.01099	1.66551	0.435897	0.326879	0.135224	0.316229
CCCAAC	0.333374	0.367025	0.674285	0.290877	0.629557	0.0712698	0.274589	0.514286	1.26215	0.969743	1.39809	0.312446	0.607612	0.787611	0.552874	0.636905	0.229493	0.25993	0.250872	0.407205	0.361353	0.253516	0.570707	1.11918	1.60612	0.214324	0.155965	1.10891	0.327103	0.758475	2.59917	0.231774	0.485334	0.124442	0.318847
CCCAAG	0.183717	0.212542	0.485437	0.140218	0.36969	0.105833	0.206878	0.249763	1.18783	0.934937	1.4075	0.136224	0.414263	0.267877	0.68	0.309096	0.112519	0.230533	0.116203	0.296025	0.789062	0.151032	0.659651	1.31897	2.24428	0.0837329	0.116241	0.923829	0.102287	0.924812	1.92129	0.121416	0.564151	0.144168	0.318177
CCCAAT	0.436398	0.495364	1.08411	0.389439	1.268	0.0915894	0.348743	0.765854	1.35316	1.77303	2.30139	0.453896	1.07095	0.70303	1.00556	0.841772	0.361181	0.391159	0.369706	0.460827	0.667752	0.306787	1.87956	2.32803	2.30149	0.207182	0.259153	1.58333	0.380674	0.981884	3.86079	0.325658	4.35771	0.22216	0.314086
CCCACA	0.203213	0.181204	0.352848	0.153333	0.297331	0.0870968	0.158474	0.231818	0.41746	0.169208	0.694663	0.226636	0.447303	0.394011	0.270573	0.391772	0.140376	0.24165	0.145214	0.254915	0.242258	0.144861	0.191204	1.01805	0.850299	0.106833	0.115528	0.192571	0.133776	0.241068	0.466332	0.163797	0.241316	0.228362	0.318013
CCCACC	0.301751	0.419732	0.437166	0.234936	0.523375	0.0900126	0.214925	0.463506	0.592245	0.599077	0.522696	0.479847	0.433294	0.535407	0.483721	0.593397	0.210143	0.409677	0.252667	0.315461	0.308158	0.285804	0.306465	0.368915	0.755762	0.156359	0.234894	0.387589	0.206962	0.631373	0.48	0.266965	0.298596	0.171481	0.313303
CCCACG	0.391039	0.311104	0.454637	0.343902	0.151917	0.0440389	0.304554	0.298028	0.680403	0.520591	0.531351	0.681923	0.513192	0.429235	0.533019	0.559783	0.23483	0.547182	0.344615	0.422433	0.809524	0.265184	0.384424	0.670226	1.75247	0.233883	0.19713	0.363185	0.235426	0.526316	0.486607	0.38353	0.345941	0.489735	0.33683
CCCACT	0.302919	0.373729	0.457292	0.133788	0.530373	0.0777477	0.249691	0.388382	0.541472	1.21061	0.78481	0.167886	0.547021	0.347692	0.583916	0.402365	0.113109	0.491962	0.105561	0.4327	0.227823	0.139599	0.227547	0.772088	1.24607	0.118543	0.0895413	0.261271	0.13931	0.519531	0.847857	0.157837	0.514201	0.39811	0.318876
CCCAGA	0.312998	0.375243	0.807382	0.331413	0.318231	0.0659589	0.27231	0.514286	1.41185	0.776513	2.00233	0.377043	0.887548	0.531081	0.995146	1.02717	0.287612	0.395111	0.307785	0.385585	0.556058	0.345391	1.37605	0.768987	2.19375	0.184076	0.229021	1.41912	0.258969	1.29796	3.02855	0.416667	0.762552	0.19536	0.347716
CCCAGC	0.296153	0.39687	1.89832	0.192625	0.695364	0.0954167	0.264548	0.427386	1.97039	1.16053	2.14148	0.215941	1.22863	0.561576	0.833333	0.697115	0.173279	0.262083	0.148874	0.376168	0.532844	0.203036	1.85244	2.73487	3.74878	0.125727	0.123274	2.3697	0.160559	1.41762	4.44624	0.199496	1.21194	0.169521	0.330058
CCCAGG	0.171682	0.16648	0.539669	0.207124	0.170095	0.0686979	0.190432	0.273522	1.17426	0.369363	1.18609	0.257941	0.412354	0.322242	0.603774	0.331528	0.18982	0.270984	0.191893	0.218352	0.428833	0.237686	0.61661	1.39529	1.5619	0.13136	0.166429	0.833333	0.178271	1.0249	1.64154	0.238787	0.155868	0.184624	0.323466
CCCAGT	0.277095	0.255106	3.10687	0.314848	2.12381	0.0893427	0.187332	1.55814	2.0953	2.71238	3.49757	0.399952	1.9874	0.948413	2.4414	1.01277	0.284104	0.426288	0.24828	0.305138	1.14286	0.43696	2.67857	3.54256	4.97413	0.148679	0.195652	2.65385	0.250748	1.36744	6.00147	0.3253	6.52102	0.227701	0.363391
CCCATA	0.305363	0.187969	0.54577	0.259158	1	0.134573	0.202465	0.946939	0.422248	0.975713	0.240395	0.298939	0.457633	0.513889	0.660819	0.400848	0.238855	0.239578	0.171875	0.400515	0.467676	0.137145	0.217956	0.459502	0.550402	0.117573	0.130974	0.387375	0.228709	0.321991	0.509812	0.261646	0.175058	0.149039	0.336122
CCCATC	0.328425	0.383675	0.607237	0.23347	0.746035	0.0972609	0.236411	0.920168	0.416841	0.892002	0.226174	0.403755	0.502742	0.64	0.601064	0.511521	0.243605	0.299338	0.252701	0.399198	0.322719	0.203995	0.240887	0.367812	0.555204	0.141194	0.183421	0.494722	0.246211	0.464789	0.508591	0.272983	0.388656	0.130349	0.342605
CCCATG	0.388097	0.480962	0.723862	0.27871	0.847328	0.0710582	0.326023	0.651918	0.515395	1.34743	0.546989	0.502222	0.547035	0.554585	1.67647	0.411183	0.259494	0.321098	0.28573	0.424515	1.98496	0.204904	0.283876	0.644109	0.685032	0.139	0.18535	0.521565	0.226893	0.600707	0.484476	0.256447	0.208727	0.520643	0.332465
CCCATT	0.204093	0.181818	0.455033	0.147349	1.80734	0.106977	0.17064	0.672535	0.340476	1.42949	0.252695	0.146778	0.356612	0.561983	1.25431	0.187327	0.125579	0.276167	0.10883	0.277778	0.443435	0.118148	0.178815	0.457244	0.522894	0.10025	0.106686	0.479217	0.113694	0.460317	0.492004	0.13959	0.553846	0.520221	0.354143
CCCCAA	0.243195	0.322286	0.338257	0.299767	0.162308	0.0754483	0.216295	0.395706	0.678357	0.234321	0.384522	0.37648	0.33556	0.277661	0.384292	0.350193	0.199421	0.272395	0.213882	0.287429	0.297025	0.220661	0.210442	0.506447	0.39681	0.135695	0.159423	0.254063	0.237919	0.666667	0.468739	0.933333	0.133981	0.250629	0.332927
CCCCAC	0.255946	0.692403	0.470143	0.263086	0.468438	0.190795	0.204283	0.349717	0.449697	0.216786	0.22631	0.361023	0.311422	0.339394	0.28638	0.294837	0.250963	0.220862	0.205714	0.282944	0.259558	0.172832	0.209996	0.323858	0.334531	0.1541	0.131484	0.425385	0.252218	0.473077	0.408231	0.307234	0.15482	0.313126	0.337657
CCCCAG	0.341391	0.333835	0.53861	0.197705	0.191818	0.101629	0.260975	0.295177	0.553879	0.402084	0.308048	0.31785	0.441259	0.276481	0.384122	0.256878	0.188935	0.219518	0.134811	0.363791	0.269825	0.214762	0.155896	0.471667	0.573635	0.102037	0.131221	0.219936	0.190038	0.570093	0.486069	0.198868	0.358372	0.226726	0.315705
CCCCAT	0.434318	0.749554	0.630659	0.225584	0.368366	0.10745	0.281873	0.376812	0.564482	0.280998	0.662026	0.352561	0.542053	0.311483	0.309801	0.311983	0.181923	0.156194	0.195053	0.381508	0.262203	0.21027	0.338966	0.664863	0.815168	0.111633	0.137052	0.294935	0.186323	0.517714	0.726642	0.198092	0.704893	0.204964	0.334383
CCCCCA	0.337548	0.356553	0.52208	0.180714	0.192409	0.0738372	0.216579	0.276376	0.496752	0.310091	0.306556	0.468168	0.450443	0.294842	0.18974	0.28457	0.137738	0.199868	0.149665	0.336502	0.174455	0.179385	0.140161	0.421254	0.41399	0.0784112	0.0843564	0.162468	0.189406	0.324171	0.491897	0.177196	0.307194	0.18316	0.320631
CCCCCC	0.299916	0.672695	0.552574	0.087483	0.250086	0.0940722	0.264552	0.195148	0.203905	0.2165	0.279203	0.183837	0.37518	0.181276	0.085231	0.14712	0.0813158	0.133234	0.117876	0.290878	0.116848	0.0988574	0.0984636	0.372418	0.39691	0.0597352	0.0654871	0.138895	0.117097	0.2415	0.374544	0.111954	0.315252	0.2546	0.328477
CCCCCG	0.300284	0.421892	0.42228	0.179603	0.177914	0.0980874	0.238055	0.223598	0.430633	0.266636	0.387638	0.408264	0.360925	0.203729	0.236715	0.282618	0.117979	0.216213	0.153743	0.373908	0.192057	0.181753	0.158947	0.367144	0.553342	0.08464	0.086135	0.166687	0.194669	0.457237	0.377869	0.185116	0.267674	0.246259	0.317977
CCCCCT	0.366979	0.692394	0.592271	0.246986	0.298793	0.108191	0.24044	0.301071	0.534307	0.330118	0.343523	0.336734	0.414849	0.456693	0.338879	0.317216	0.189894	0.325549	0.204338	0.371715	0.239322	0.231275	0.192424	0.497704	0.513253	0.148545	0.203691	0.194691	0.256392	0.782178	0.610048	0.252011	0.312796	0.322729	0.328375
CCCCGA	0.362077	0.507339	0.60617	0.354515	0.39197	0.10321	0.291284	0.524743	0.896624	0.500749	0.649979	0.444224	0.624155	0.369194	0.422762	0.426238	0.257097	0.268012	0.218235	0.358151	0.385812	0.264801	0.273321	0.483252	0.713914	0.209222	0.1761	0.351667	0.325451	0.814655	0.553488	0.451178	0.32755	0.240842	0.306106
CCCCGC	0.301202	0.800504	0.714816	0.26798	0.835443	0.139667	0.251473	0.538153	0.511452	0.264121	0.456081	0.351742	0.379604	0.27825	0.287689	0.30464	0.223249	0.204865	0.158735	0.29955	0.293932	0.170593	0.276311	0.374926	0.473778	0.165255	0.127795	0.694268	0.213836	0.460432	0.547093	0.344308	0.324316	0.281279	0.33706
CCCCGG	0.209965	0.312922	0.36374	0.195426	0.345253	0.184837	0.177879	0.237419	0.584719	0.218503	0.558816	0.250817	0.275683	0.222701	0.311071	0.193917	0.150872	0.185932	0.1275	0.225025	0.238504	0.208684	0.157283	0.663497	0.841189	0.102845	0.130417	0.213237	0.191552	0.571429	0.338851	0.164667	0.196745	0.320892	0.320603
CCCCGT	0.309111	0.838235	0.620093	0.194367	0.335417	0.0896903	0.183974	0.334864	0.600666	0.364457	0.671324	0.325116	0.372359	0.299783	0.3524	0.304167	0.167403	0.188846	0.151589	0.284848	0.271197	0.242807	0.283016	0.51173	0.58988	0.109802	0.143295	0.374362	0.206292	0.500964	0.567833	0.209529	0.837346	0.249154	0.341954
CCCCTA	0.282967	0.195868	0.45425	0.158746	0.481637	0.203117	0.175385	0.291925	0.366779	0.246369	0.258598	0.194962	0.415906	0.20619	0.240114	0.17621	0.109353	0.128018	0.105714	0.277044	0.2	0.106409	0.13553	0.382312	0.367772	0.0795815	0.0710577	0.169459	0.150385	0.23471	0.30856	0.215401	0.24014	0.284982	0.324017
CCCCTC	0.265851	0.480374	0.3977	0.226809	0.464503	0.116615	0.209018	0.406383	0.391112	0.147596	0.209461	0.806443	0.341432	0.374715	0.307688	0.317934	0.172586	0.186094	0.293429	0.265808	0.219915	0.185524	0.200744	0.282828	0.326953	0.110382	0.144049	0.319797	0.237295	0.5	0.322727	0.213879	0.217507	0.180444	0.374784
CCCCTG	0.364326	0.460075	0.550279	0.241508	0.214925	0.0821256	0.240369	0.265259	0.532716	0.292338	0.379784	1.07812	0.427827	0.306694	0.41457	0.414783	0.257358	0.234194	0.273955	0.439268	0.341261	0.187545	0.20094	0.379709	0.581236	0.137934	0.170643	0.266364	0.232316	0.739496	0.45565	0.268719	0.332788	0.308066	0.319634
CCCCTT	0.195411	0.496779	0.454472	0.122677	0.836601	0.267073	0.170317	0.268845	0.305494	0.248715	0.200439	0.29683	0.292019	0.186679	0.371169	0.139763	0.0850279	0.11625	0.112066	0.24927	0.148493	0.108727	0.11734	0.321441	0.362227	0.0821875	0.0780645	0.118991	0.114755	0.574803	0.288114	0.1375	0.248304	0.14766	0.321546
CCCGAA	0.242366	0.313713	0.612293	0.281293	0.282941	0.0691257	0.191139	0.406277	0.905518	0.40263	1.48533	0.372229	0.490521	0.343154	0.441754	0.683036	0.221462	0.248834	0.178963	0.306836	0.297266	0.201502	0.529379	0.931945	1.13102	0.153025	0.162857	0.686377	0.26593	0.785408	1.2293	0.327616	0.354319	0.16967	0.32193
CCCGAC	0.34502	0.504522	0.803818	0.277727	0.424709	0.0845198	0.211357	0.443515	0.830889	0.328816	0.982051	0.40631	0.534557	0.424455	0.405787	0.563319	0.256701	0.278412	0.172966	0.415398	0.263932	0.18661	0.547582	0.902037	0.899265	0.163364	0.148786	1.22156	0.217877	0.65493	1.50515	0.336226	0.266581	0.206932	0.320199
CCCGAG	0.29483	0.330556	1.00862	0.258922	0.307439	0.0754124	0.251468	0.305754	1.25144	0.405633	1.96844	0.320405	0.54652	0.287512	0.607306	0.465952	0.156457	0.333947	0.127518	0.37234	0.508058	0.174951	0.763878	1.87503	2.53197	0.12301	0.151667	1.25	0.215016	1.13974	2.66158	0.19449	0.39026	0.132527	0.315866
CCCGAT	0.272349	0.355714	1.03416	0.282329	1.0641	0.0867117	0.157965	0.634855	1.17074	0.585725	1.77159	0.383315	0.46617	0.426637	0.724359	0.892523	0.178436	0.24084	0.138101	0.241625	0.289091	0.3125	2.52632	1.2331	1.65517	0.115893	0.156305	2.01935	0.220237	0.712575	3.55543	0.264884	5.08652	0.184718	0.330652
CCCGCA	0.422592	0.263308	0.78391	0.347021	0.345939	0.154112	0.291812	0.336452	0.622045	0.412714	0.710196	0.491557	0.537602	0.415025	0.423161	0.810185	0.232458	0.360763	0.209226	0.399829	0.204444	0.218302	0.306457	0.861405	1.07513	0.135437	0.186822	0.337945	0.269686	0.474048	0.682955	0.28175	0.352082	0.140363	0.327723
CCCGCC	0.276364	0.348618	0.516999	0.178199	0.285597	0.0675111	0.211987	0.334097	0.464241	0.252018	0.35123	0.418284	0.364513	0.365792	0.322151	0.714286	0.18801	0.248942	0.189038	0.267316	0.16	0.172039	0.251938	0.471958	0.379005	0.0812996	0.160188	0.362374	0.199559	0.575107	0.463273	0.213902	0.285463	0.146569	0.313755
CCCGCG	0.0934835	0.161133	0.19833	0.0757534	0.217702	0.104589	0.0841368	0.124262	0.359273	0.20771	0.526177	0.155354	0.208167	0.143303	0.247953	0.227323	0.0631361	0.187769	0.0749367	0.158796	0.350396	0.0727926	0.0960034	0.685873	0.932106	0.0492593	0.049026	0.115793	0.0836194	0.450593	0.357346	0.0852265	0.0907372	0.186349	0.323512
CCCGCT	0.29788	0.432213	0.550816	0.265759	0.527244	0.0827273	0.226487	0.439834	0.632329	0.641503	0.609879	0.524395	0.433205	0.427984	0.605	0.455215	0.172753	0.355396	0.183443	0.359175	0.209216	0.165057	0.331959	0.571788	0.780308	0.117982	0.162112	0.265119	0.215217	0.708487	0.703059	0.250048	0.143028	0.166483	0.319732
CCCGGA	0.292634	0.343929	0.763403	0.242021	0.723077	0.250935	0.188427	0.422273	1.23131	0.34672	1.84149	0.451065	0.596276	0.387984	0.518971	0.87027	0.188824	0.202484	0.158881	0.339626	0.296476	0.159826	1.1	1.39478	1.47885	0.129373	0.120511	1.21324	0.181588	1.16055	2.4755	0.293386	0.377353	0.211578	0.318023
CCCGGC	0.310792	0.435888	0.718685	0.331619	0.843243	0.148592	0.224696	0.530516	1.18974	0.319327	2.0537	0.643579	0.481859	0.460829	0.502463	0.5625	0.235707	0.25625	0.151439	0.32992	0.353738	0.211028	0.946975	1.25735	1.74724	0.146484	0.132171	1.70395	0.238454	1.03409	2.48047	0.277177	0.388495	0.158003	0.313401
CCCGGG	0.136096	0.152451	0.696617	0.206472	0.351905	0.131818	0.0960946	0.318156	1.40734	0.428845	2.28565	0.333162	0.330275	0.310954	0.589862	0.312727	0.165944	0.192621	0.131761	0.140225	0.497238	0.188393	0.779421	1.71197	2.79623	0.119483	0.13812	1.17054	0.170489	1.31628	2.58986	0.184821	0.504946	0.167409	0.301797
CCCGGT	0.232517	0.299907	2.53083	0.145636	1.51479	0.300158	0.147351	1.10359	1.93803	1.52884	3.61393	0.201176	0.894203	0.375776	1.03704	0.516432	0.0927607	0.160331	0.0753374	0.271565	0.602277	0.128487	3.25954	3.34147	3.68574	0.0672072	0.0578935	3.13462	0.0896751	1.23656	5.47538	0.0987755	2.61207	0.124275	0.359508
CCCGTA	0.226592	0.201315	0.411203	0.25604	0.690714	0.0793085	0.16057	0.839623	0.372496	0.392851	0.241771	0.519161	0.250414	0.287005	0.440616	0.382837	0.168428	0.197734	0.184765	0.259334	0.263274	0.159969	0.236619	0.273097	0.355831	0.113772	0.109649	0.318496	0.230739	0.247489	0.281617	0.202069	0.141553	0.121746	0.314209
CCCGTC	0.267192	0.37592	0.423407	0.308972	0.556567	0.0960714	0.254457	0.737778	0.381584	0.359784	0.234657	0.621346	0.339934	0.410359	0.398084	0.452438	0.211734	0.220395	0.223841	0.368558	0.217442	0.181415	0.217846	0.295702	0.346393	0.13878	0.191384	0.333256	0.239443	0.446429	0.450292	0.227943	0.0699306	0.203883	0.339103
CCCGTG	0.314718	0.370963	0.386294	0.254416	0.639655	0.206633	0.216932	0.480519	0.394059	0.468236	0.286316	0.796419	0.392072	0.323012	1.06316	0.317176	0.182917	0.207066	0.211801	0.359026	0.907563	0.184455	0.205714	0.336246	0.471568	0.12384	0.151409	0.281702	0.20115	0.484099	0.408894	0.233014	0.14918	0.147541	0.33133
CCCGTT	0.327675	0.45625	0.444466	0.220317	1.22642	0.0962048	0.264742	0.554717	0.396574	1.01642	0.289807	0.562876	0.420455	0.340299	0.774648	0.357716	0.148989	0.22775	0.172973	0.418566	0.231059	0.156306	0.220087	0.454415	0.448383	0.160702	0.180203	0.406687	0.173784	0.528958	0.456072	0.204834	0.376377	0.170958	0.324921
CCCTAA	0.17219	0.176102	0.181442	0.0864667	0.122465	0.0767857	0.146924	0.136459	0.256055	0.171159	0.19474	0.111116	0.264112	0.111955	0.108227	0.158433	0.0897037	0.105034	0.0825581	0.241918	0.108897	0.0924528	0.111205	0.292308	0.26691	0.0707547	0.0726667	0.11328	0.0891453	0.271423	0.239897	0.236923	0.185575	0.393994	0.358502
CCCTAC	0.256241	0.299481	0.294112	0.199515	0.165029	0.0866467	0.186841	0.236094	0.292157	0.198878	0.252747	0.234087	0.314612	0.224083	0.165451	0.2448	0.190899	0.207563	0.149062	0.378042	0.175	0.166325	0.161682	0.302766	0.332465	0.118503	0.130789	0.250464	0.192317	0.321295	0.383833	0.238429	0.282626	0.452062	0.35464
CCCTAG	0.207077	0.222193	0.219615	0.203448	0.194724	0.149949	0.163102	0.202131	0.413129	0.205026	0.226065	0.257707	0.30123	0.224821	0.245198	0.203961	0.14025	0.177423	0.125643	0.328613	0.261439	0.179537	0.192243	0.334494	0.254976	0.106792	0.146356	0.184857	0.187434	0.423237	0.318604	0.184926	0.260233	0.233519	0.331893
CCCTAT	0.267013	0.302171	0.359966	0.206915	0.199179	0.109455	0.20724	0.204667	0.313531	0.147998	0.256257	0.237593	0.32403	0.259	0.145556	0.242087	0.153529	0.163644	0.128246	0.30997	0.241818	0.207698	0.227094	0.385502	0.362233	0.100782	0.134402	0.245647	0.176921	0.258333	0.451244	0.193988	0.398947	0.290222	0.33596
CCCTCA	0.300509	0.352632	0.322699	0.266171	0.139308	0.0774857	0.251824	0.219957	0.421535	0.245682	0.275424	0.5654	0.408379	0.297222	0.237429	0.266043	0.171301	0.18303	0.215271	0.408998	0.219924	0.174445	0.220476	0.434187	0.454312	0.123784	0.152353	0.263125	0.22297	0.259272	0.404509	0.225781	0.330937	0.297955	0.339278
CCCTCC	0.207573	0.277117	0.337146	0.235987	0.172331	0.129296	0.235303	0.242295	0.353087	0.153527	0.215319	0.63503	0.372101	0.328554	0.235707	0.268378	0.174327	0.224323	0.202	0.34522	0.192941	0.16008	0.213839	0.302194	0.349861	0.123084	0.172467	0.217967	0.196809	0.40404	0.414141	0.229069	0.349841	0.340758	0.338417
CCCTCG	0.229301	0.282231	0.333191	0.226979	0.196159	0.171005	0.246849	0.220092	0.335112	0.21167	0.24015	0.577921	0.34471	0.268648	0.169368	0.308306	0.204348	0.207881	0.213659	0.335383	0.2405	0.149891	0.168141	0.310902	0.374403	0.115702	0.120145	0.185591	0.192206	0.461268	0.418765	0.261607	0.265836	0.15989	0.321684
CCCTCT	0.271894	0.318525	0.373178	0.306733	0.345151	0.262797	0.19692	0.305789	0.454194	0.275021	0.205747	0.672428	0.324099	0.443333	0.370169	0.34131	0.24071	0.283986	0.212101	0.32623	0.306016	0.185037	0.235803	0.294942	0.24686	0.179182	0.1856	0.232476	0.275719	0.764045	0.368393	0.309427	0.327109	0.424513	0.358458
CCCTGA	0.285504	0.25625	0.373169	0.227034	0.227034	0.0742308	0.224563	0.278542	0.351502	0.141496	0.256333	0.3393	0.325703	0.224938	0.258897	0.262043	0.200444	0.137222	0.154851	0.263035	0.207109	0.232543	0.156806	0.414989	0.426546	0.157985	0.106503	0.182861	0.239862	0.327316	0.213467	0.256192	0.346273	0.281964	0.330121
CCCTGC	0.180807	0.167049	0.287459	0.220936	0.345267	0.189128	0.116038	0.181968	0.167073	0.124478	0.225796	0.146466	0.211281	0.158602	0.104466	0.122139	0.109628	0.0829252	0.067549	0.193607	0.167231	0.0911186	0.0908708	0.261432	0.263341	0.0923529	0.0649013	0.1144	0.125416	0.139324	0.196944	0.105963	0.217627	0.393367	0.32258
CCCTGG	0.0609691	0.227034	0.227034	0.136861	0.0805607	0.05875	0.0419119	0.129645	0.239878	0.129645	0.0999613	0.177647	0.0821637	0.156739	0.157608	0.145484	0.09875	0.170363	0.0930537	0.0622493	0.223932	0.126525	0.105441	0.157903	0.174307	0.0700152	0.121479	0.103868	0.123294	0.250027	0.118288	0.122093	0.0865874	0.259512	0.328903
CCCTGT	0.243429	0.33575	0.4956	0.24418	0.116129	0.0789706	0.196433	0.263725	0.343871	0.211024	0.209154	0.306482	0.254623	0.273136	0.192176	0.213136	0.203694	0.196351	0.178627	0.289461	0.365794	0.224224	0.187061	0.22623	0.252666	0.123106	0.129907	0.209664	0.180224	0.257089	0.337193	0.216831	0.234758	0.383739	0.332505
CCCTTA	0.357181	0.214522	0.338932	0.118618	0.154907	0.0822308	0.275045	0.158133	0.861506	0.256195	0.329744	0.308382	0.380365	0.133143	0.12399	0.103846	0.0942609	0.0922099	0.111541	0.277967	0.1638	0.104657	0.110511	0.335636	0.333333	0.0737944	0.0829825	0.106985	0.0885161	0.362449	0.456927	0.152087	0.504751	0.214019	0.329579
CCCTTC	0.308805	0.343821	0.423936	0.308312	0.0809901	0.0647674	0.249967	0.3015	0.356792	0.236677	0.255056	0.556542	0.37213	0.303077	0.315789	0.243712	0.189151	0.298509	0.212732	0.388569	0.275185	0.261053	0.251939	0.339272	0.269144	0.174175	0.259847	0.231289	0.223538	0.361111	0.422275	0.26309	0.229209	0.288148	0.337152
CCCTTG	0.239964	0.297523	0.4897	0.188381	0.203276	0.13805	0.230098	0.204518	0.319786	0.287172	0.348937	0.712746	0.425432	0.248563	0.331395	0.299528	0.178917	0.150744	0.213769	0.392705	0.393689	0.156785	0.250216	0.351665	0.385313	0.13605	0.134752	0.2236	0.169126	0.323944	0.392568	0.22875	0.321528	0.268188	0.383715
CCCTTT	0.097201	0.0850704	0.150741	0.0851515	0.451983	0.220938	0.0882834	0.159595	0.18293	0.170854	0.128289	0.200308	0.199713	0.0972222	0.0913939	0.0986598	0.173777	0.0804237	0.0889009	0.134627	0.146286	0.0644429	0.103248	0.207084	0.191853	0.0813839	0.0699859	0.209397	0.0775655	0.200682	0.157214	0.22875	0.139585	0.307224	0.325202

## Sheet: Figure 2b
	v42					SaCas9-KKH
	Replicate1	Replicate2	Replicate3			Replicate1	Replicate2	Replicate3
CCCAAA	1.99394	2.56291	2.2126			0.310236	0.299655	0.265834
CCCAAC	1.68539	1.73404	1.64848			0.646794	0.540366	0.543326
CCCAAG	1.83871	2.23729	2.21154			0.761305	0.690212	0.745225
CCCAAT	3.2053	2.7598	2.73203			7.37847	6.48424	6.71476
CCCACA	0.681529	0.561429	0.610982			0.206284	0.221732	0.149623
CCCACC	0.876404	0.8	0.764368			0.31432	0.35777	0.282281
CCCACG	0.377576	0.374524	0.37012			0.0927869	0.0928244	0.10015
CCCACT	0.896175	0.80117	0.883721			0.354038	0.47069	0.507634
CCCAGA	1.6962	1.48447	1.41935			1.8855	2.0191	1.74496
CCCAGC	2.78981	2.68235	2.51149			1.6815	1.63676	1.53404
CCCAGG	1.7044	2	1.8253			1.22407	0.855452	1.0287
CCCAGT	3.28947	3.6	3.28497			8.98726	9.08076	9.00789
CCCATA	0.33791	0.395133	0.410398			0.434135	0.310448	0.222635
CCCATC	0.241864	0.24791	0.27377			0.224963	0.22	0.159444
CCCATG	0.242118	0.26602	0.271489			0.208865	0.146508	0.164964
CCCATT	0.403254	0.37235	0.491			1.1626	1.08871	1.15574
CCCCAA	0.387024	0.339017	0.336201			0.155152	0.145345	0.23708
CCCCAC	0.379325	0.423149	0.41875			0.435802	0.369856	0.497355
CCCCAG	0.258586	0.323103	0.28164			0.19375	0.201364	0.246585
CCCCAT	0.395147	0.579487	0.45245			0.833333	0.521982	0.834532
CCCCCA	0.182882	0.222338	0.19791			0.178538	0.133015	0.0973853
CCCCCC	0.168295	0.178956	0.206308			0.154776	0.157727	0.12069
CCCCCG	0.165275	0.153979	0.190688			0.163061	0.140234	0.147143
CCCCCT	0.21503	0.231341	0.307706			0.162727	0.168346	0.184394
CCCCGA	0.552832	0.465792	0.460169			0.243533	0.220079	0.394
CCCCGC	0.392053	0.423158	0.411907			0.36374	0.29227	0.447313
CCCCGG	0.395146	0.478725	0.4453			0.346029	0.301556	0.422927
CCCCGT	0.375744	0.557377	0.444184			1.23077	0.736486	0.953846
CCCCTA	0.282741	0.352834	0.315661			0.38	0.300214	0.275149
CCCCTC	0.203537	0.238785	0.253446			0.187164	0.187165	0.172456
CCCCTG	0.21035	0.241269	0.264693			0.154809	0.148898	0.132035
CCCCTT	0.387181	0.366195	0.573034			0.512456	0.571415	0.559826
CCCGAA	1.96154	1.9172	1.82803			0.543695	0.482077	0.649058
CCCGAC	1.43226	1.5625	1.44633			0.304472	0.333816	0.321754
CCCGAG	1.9085	2.23899	1.95395			0.655198	0.599548	0.528581
CCCGAT	2.60556	3.11579	2.77436			3.10445	3.46	3.60285
CCCGCA	0.641791	0.78534	0.795652			0.368189	0.300451	0.293036
CCCGCC	0.328964	0.349781	0.39984			0.144508	0.124286	0.10713
CCCGCG	0.403731	0.425441	0.49779			0.197917	0.170164	0.152906
CCCGCT	0.718085	0.7	0.989011			0.29368	0.258696	0.277768
CCCGGA	2.61047	2.20541	2.14857			0.577527	0.683177	0.706633
CCCGGC	2.14917	2.27778	2.28125			0.781647	0.712551	0.803271
CCCGGG	2	2.34783	2.09783			0.771094	0.693662	0.850595
CCCGGT	2.43299	2.70588	2.57219			7.21706	6.86735	6.92245
CCCGTA	0.194221	0.207923	0.21933			0.211463	0.152377	0.132232
CCCGTC	0.170809	0.19612	0.213118			0.141606	0.150672	0.118649
CCCGTG	0.290483	0.385171	0.355112			0.316303	0.300806	0.266053
CCCGTT	0.251543	0.247829	0.351618			0.427438	0.490095	0.39339
CCCTAA	0.209257	0.226039	0.221761			0.149552	0.140857	0.238879
CCCTAC	0.213613	0.243642	0.224186			0.164741	0.136557	0.170789
CCCTAG	0.226446	0.296337	0.260809			0.222844	0.186723	0.252737
CCCTAT	0.227472	0.273568	0.259836			0.352437	0.251111	0.242857
CCCTCA	0.152116	0.151429	0.168276			0.150441	0.116204	0.102578
CCCTCC	0.17892	0.183892	0.201271			0.171286	0.182353	0.146905
CCCTCG	0.217095	0.244731	0.233175			0.259524	0.236866	0.196116
CCCTCT	0.288514	0.259779	0.409623			0.412987	0.439808	0.334539
CCCTGA	0.228182	0.265638	0.258735			0.114196	0.113684	0.120374
CCCTGC	0.385714	0.361	0.376064			0.293615	0.275152	0.252523
CCCTGG	0.174972	0.178995	0.180368			0.0798479	0.0972566	0.111271
CCCTGT	0.257043	0.239037	0.248679			0.225447	0.282105	0.226803
CCCTTA	0.190867	0.175607	0.187391			0.117757	0.135662	0.117917
CCCTTC	0.103039	0.127909	0.122812			0.0542338	0.0698507	0.0558197
CCCTTG	0.24	0.245397	0.244813			0.174182	0.21894	0.189911
CCCTTT	0.444561	0.423694	0.477047			0.43198	0.548176	0.531092

## Sheet: Figure 2c
CCCAAA
dosage	v42			v42-wt			SaCas9-KKH			SaCas9
0.78125	0.172978	0.214068	0.173491	0.132175	0.131512	0.125475	0.136437	0.135937	0.13765	0.126732	0.151783	0.139009
1.5625	0.213262	0.238896	0.22973	0.148324	0.148157	0.160394	0.142468	0.178646	0.181159	0.152804	0.156109	0.114983
3.125	0.252643	0.314181	0.285433	0.143282	0.149533	0.140744	0.158458	0.165568	0.168731	0.161696	0.143176	0.12827
6.25	0.384855	0.423824	0.421404	0.157234	0.148922	0.151334	0.178672	0.178242	0.176008	0.149987	0.150111	0.125432
12.5	0.5153	0.623106	0.586745	0.137987	0.156298	0.149177	0.192157	0.19234	0.21201	0.141953	0.150298	0.127009
25	0.826316	1.01971	1.05605	0.151186	0.150722	0.137259	0.223372	0.245561	0.239008	0.141142	0.147738	0.131241
50	1.31685	1.33491	1.2109	0.141661	0.136384	0.165368	0.265834	0.310236	0.299655	0.134997	0.14531	0.124113
100	1.70332	1.67425	1.82699	0.145892	0.134101	0.125696	0.32216	0.324324	0.326775	0.128044	0.135657	0.124389
CCCAAC
dosage	v42			v42-wt			SaCas9-KKH			SaCas9
0.78125	0.326963	0.458928	0.377117	0.186312	0.171533	0.190653	0.195976	0.187257	0.178126	0.157428	0.196335	0.171561
1.5625	0.436144	0.593839	0.467204	0.264433	0.209621	0.279676	0.256906	0.28438	0.258422	0.207946	0.23824	0.150147
3.125	0.558481	0.729796	0.693151	0.23084	0.223684	0.23494	0.267508	0.270983	0.276299	0.19494	0.260805	0.15706
6.25	1.0381	0.994811	0.901276	0.264042	0.21308	0.243539	0.304805	0.342914	0.315247	0.219612	0.256342	0.148936
12.5	1.45401	1.51687	1.61546	0.23784	0.220523	0.253636	0.349018	0.331625	0.39125	0.209129	0.222526	0.155701
25	2.01035	2.18722	2.13951	0.237003	0.23073	0.260532	0.468004	0.374291	0.463368	0.212224	0.252626	0.155857
50	2.4919	2.73369	2.77915	0.263212	0.2311	0.264601	0.543326	0.646794	0.540366	0.251251	0.264706	0.184243
100	3.20125	3.89672	3.58183	0.192896	0.193321	0.192697	0.451659	0.455	0.431807	0.17784	0.281606	0.161811
CCCAAG
dosage	v42			v42-wt			SaCas9-KKH			SaCas9
0.78125	0.223474	0.349033	0.217972	0.138061	0.122606	0.135484	0.161303	0.164451	0.121449	0.120549	0.152079	0.123718
1.5625	0.314245	0.386619	0.380163	0.185496	0.172876	0.182298	0.222072	0.212849	0.194887	0.17685	0.192396	0.124389
3.125	0.421531	0.526339	0.562084	0.150805	0.195057	0.175691	0.245819	0.235872	0.23636	0.158247	0.163534	0.121716
6.25	0.61943	0.678621	0.737656	0.17517	0.182645	0.196008	0.285546	0.279265	0.322506	0.184485	0.189539	0.113458
12.5	1.1761	1.27325	1.46267	0.168711	0.161095	0.184345	0.383043	0.423188	0.398582	0.184287	0.171948	0.128119
25	1.47835	1.83092	1.78629	0.18606	0.176294	0.201573	0.536249	0.63763	0.557197	0.171285	0.162796	0.137163
50	1.92275	2.64735	2.28361	0.179238	0.182634	0.169109	0.745225	0.761305	0.690212	0.217506	0.174357	0.138216
100	2.37895	2.67979	2.14161	0.13618	0.135135	0.135773	0.638849	0.734008	0.770194	0.146283	0.194024	0.145357
CCCAAT
	v42			v42-wt			SaCas9-KKH			SaCas9
dosage	Replicate1	Replicate2	Replicate3	Replicate1	Replicate2	Replicate3	Replicate1	Replicate2	Replicate3	Replicate1	Replicate2	Replicate3
0.78125	0.428149	0.555888	0.490398	0.211409	0.200658	0.187758	1.61055	1.49946	1.48779	0.149384	0.239595	0.177024
1.5625	0.894078	1.13224	0.980331	0.276596	0.261874	0.275984	2.57206	2.48514	2.71469	0.234864	0.259434	0.166102
3.125	1.57378	1.9824	1.8778	0.258847	0.296837	0.247118	3.21491	3.28542	3.73961	0.256888	0.267692	0.170678
6.25	1.90259	2.3222	2.34538	0.262241	0.293333	0.251234	4.63926	4.65944	4.59842	0.264317	0.2904	0.199113
12.5	2.48801	2.95902	2.91164	0.284145	0.285637	0.289232	5.5149	5.69349	5.51091	0.260467	0.269968	0.1588
25	3.49467	3.90135	4.0314	0.275816	0.243117	0.292084	6.04629	6.75952	6.14774	0.249897	0.313603	0.178225
50	3.92653	5.23509	5.24875	0.296656	0.317622	0.251785	6.71476	7.37847	6.48424	0.271429	0.363161	0.194651
100	5.43943	5.40816	5.19722	0.200909	0.188571	0.174663	7.74869	7.49565	7.26849	0.205691	0.283303	0.245921
CCCAGA
	v42			v42-wt			SaCas9-KKH			SaCas9
dosage	Replicate1	Replicate2	Replicate3	Replicate1	Replicate2	Replicate3	Replicate1	Replicate2	Replicate3	Replicate1	Replicate2	Replicate3
0.78125	0.601876	0.648556	0.641331	0.17572	0.182941	0.169888	0.233062	0.292673	0.242315	0.163073	0.19971	0.163293
1.5625	0.930664	1.23043	1.0883	0.205495	0.239744	0.210467	0.305615	0.294763	0.297097	0.227234	0.204665	0.158046
3.125	1.51473	1.71232	1.81996	0.210629	0.209642	0.202167	0.463798	0.457966	0.410249	0.196045	0.232854	0.168108
6.25	2.14903	2.28858	2.39713	0.212521	0.207598	0.221306	0.672482	0.639796	0.575621	0.19888	0.210315	0.155699
12.5	2.77995	3.67028	3.44507	0.218911	0.213636	0.209197	1.04903	0.8	0.850214	0.192394	0.223623	0.171717
25	4.31319	3.99395	4.32173	0.223429	0.217027	0.218731	1.23075	1.31825	1.34211	0.197688	0.214326	0.168162
50	4.7526	5.39216	5.20494	0.22797	0.244294	0.220772	1.74496	1.8855	2.0191	0.203308	0.209097	0.187158
100	5.1676	5.67197	5.21654	0.215343	0.210121	0.212235	1.86484	1.92033	2.06158	0.198241	0.222058	0.208422
CCCAGC
	v42			v42-wt			SaCas9-KKH			SaCas9
dosage	Replicate1	Replicate2	Replicate3	Replicate1	Replicate2	Replicate3	Replicate1	Replicate2	Replicate3	Replicate1	Replicate2	Replicate3
0.78125	0.725954	0.726836	0.847244	0.171986	0.168173	0.155481	0.234523	0.211363	0.234814	0.154374	0.227516	0.177193
1.5625	1.07198	1.16717	1.19236	0.22561	0.232832	0.225511	0.325896	0.339594	0.330495	0.214936	0.240238	0.180282
3.125	1.36514	1.73712	1.6464	0.25451	0.227897	0.227871	0.382965	0.423645	0.428915	0.204963	0.22289	0.167279
6.25	2.1335	2.38838	2.29087	0.248675	0.242338	0.247963	0.583302	0.545175	0.486942	0.223224	0.215491	0.166398
12.5	3.35673	3.66324	4.04172	0.229291	0.240645	0.24373	0.810323	0.870191	0.834495	0.21274	0.222003	0.173774
25	4.25155	4.48323	4.72944	0.236592	0.242254	0.239594	1.1562	1.06647	1.12919	0.207269	0.207626	0.16533
50	5.03817	5.2428	5.07793	0.260524	0.233892	0.239628	1.53404	1.6815	1.63676	0.198285	0.220309	0.173174
100	5.57891	5.95943	5.60783	0.208318	0.204233	0.196682	1.76267	1.88828	1.51987	0.173499	0.199922	0.173884
CCCAGG
	v42			v42-wt			SaCas9-KKH			SaCas9
dosage	Replicate1	Replicate2	Replicate3	Replicate1	Replicate2	Replicate3	Replicate1	Replicate2	Replicate3	Replicate1	Replicate2	Replicate3
0.78125	0.31937	0.534204	0.354113	0.262894	0.268698	0.284516	0.295922	0.300494	0.296881	0.288285	0.383082	0.28035
1.5625	0.484837	0.560874	0.556827	0.331399	0.436063	0.542401	0.488744	0.512887	0.535	0.429343	0.352515	0.313253
3.125	0.502874	0.616082	0.75816	0.327356	0.395693	0.397613	0.504854	0.433787	0.479824	0.463268	0.458809	0.299523
6.25	0.703507	0.825527	1.03446	0.375878	0.361466	0.405649	0.610821	0.527363	0.54188	0.375459	0.360229	0.293486
12.5	0.877966	1.0858	1.17975	0.449735	0.475446	0.42159	0.591034	0.630419	0.710766	0.42004	0.330868	0.277289
25	1.38786	1.54032	1.67154	0.425957	0.411804	0.409057	0.861197	0.845161	0.817634	0.399878	0.365672	0.315461
50	1.67189	2.33848	1.99711	0.382213	0.494235	0.391985	1.0287	1.22407	0.855452	0.373176	0.379988	0.275301
100	2.03298	3.00481	2.20994	0.302064	0.338436	0.300142	0.818767	0.667028	0.832272	0.345596	0.428571	0.322713
CCCAGT
	v42			v42-wt			SaCas9-KKH			SaCas9
dosage	Replicate1	Replicate2	Replicate3	Replicate1	Replicate2	Replicate3	Replicate1	Replicate2	Replicate3	Replicate1	Replicate2	Replicate3
0.78125	2.46854	2.54496	2.47847	0.253884	0.23717	0.243672	4.39734	4.29722	4.65576	0.252568	0.31002	0.243514
1.5625	3.66795	3.69056	3.66027	0.324448	0.319184	0.751381	6.37491	6.60685	6.34581	0.370608	0.32376	0.273776
3.125	4.54902	5.16522	5.23883	0.343348	0.298932	0.275033	6.86456	6.63507	7.18695	0.394759	0.346058	0.315569
6.25	5.20249	5.25906	5.80822	0.292348	0.404218	0.30592	7.89766	7.86634	7.50831	0.511417	0.367928	0.316601
12.5	6.26097	6.96416	6.92943	0.321827	0.302268	0.290789	7.91822	8.19971	7.94224	0.531994	0.405852	0.325456
25	6.27843	7.37442	7.04062	0.273215	0.342094	0.297112	8.23671	8.12629	8.16578	0.475899	0.516648	0.334264
50	7.32923	7.49457	7.71303	0.231485	0.316901	0.321911	9.00789	8.98726	9.08076	0.534623	0.530829	0.456716
100	7.05882	8.27541	7.33288	0.265707	0.217949	0.231557	8.38273	8.27633	7.88742	0.500405	0.527135	0.412716
CCCGAA
	v42			v42-wt			SaCas9-KKH			SaCas9
dosage	Replicate1	Replicate2	Replicate3	Replicate1	Replicate2	Replicate3	Replicate1	Replicate2	Replicate3	Replicate1	Replicate2	Replicate3
0.78125	0.218163	0.299102	0.246677	0.148491	0.142684	0.141381	0.155331	0.141723	0.138629	0.133872	0.155627	0.130699
1.5625	0.305186	0.401974	0.387513	0.171003	0.178332	0.181239	0.186607	0.208357	0.198602	0.163688	0.176438	0.125676
3.125	0.467485	0.538922	0.611091	0.206149	0.195892	0.202502	0.235178	0.216921	0.217239	0.180031	0.156381	0.132759
6.25	0.816399	0.825088	0.769165	0.241597	0.290323	0.246633	0.258724	0.267857	0.277631	0.175027	0.162622	0.129073
12.5	0.942779	1.15213	1.48226	0.246831	0.304348	0.269895	0.312536	0.310038	0.28916	0.168528	0.169732	0.1442
25	1.6149	1.96249	1.81181	0.309524	0.399684	0.294203	0.440823	0.417201	0.437998	0.180817	0.177384	0.151732
50	2.31645	2.69231	2.66763	0.399942	0.392957	0.362183	0.649058	0.543695	0.482077	0.176698	0.154388	0.13557
100	2.6067	3.01551	2.91081	0.370417	0.299665	0.362834	0.54121	0.498384	0.532394	0.13541	0.171864	0.138803
CCCGAC
	v42			v42-wt			SaCas9-KKH			SaCas9
dosage	Replicate1	Replicate2	Replicate3	Replicate1	Replicate2	Replicate3	Replicate1	Replicate2	Replicate3	Replicate1	Replicate2	Replicate3
0.78125	0.157424	0.248164	0.18062	0.125749	0.1338	0.130713	0.127482	0.125377	0.134275	0.126702	0.157576	0.127281
1.5625	0.222868	0.340222	0.350572	0.186717	0.18938	0.173403	0.177372	0.174114	0.168464	0.173769	0.163419	0.141903
3.125	0.27753	0.419638	0.364226	0.169152	0.189917	0.19126	0.222731	0.189392	0.186567	0.180629	0.163502	0.140167
6.25	0.367945	0.614349	0.590877	0.181691	0.20005	0.167855	0.243171	0.210129	0.216282	0.155652	0.158577	0.12722
12.5	0.548896	0.942285	0.980387	0.175816	0.211875	0.174974	0.243163	0.214415	0.204389	0.142626	0.150191	0.135935
25	0.642451	1.22377	1.33439	0.173733	0.194818	0.18135	0.275731	0.237435	0.291005	0.148536	0.131454	0.115576
50	1.33027	1.57512	1.8327	0.171602	0.181663	0.179956	0.321754	0.304472	0.333816	0.148951	0.143059	0.113484
100	1.6207	1.95175	2.00394	0.147575	0.184987	0.165374	0.306094	0.33126	0.296453	0.132411	0.154718	0.124768
CCCGAG
	v42			v42-wt			SaCas9-KKH			SaCas9
dosage	Replicate1	Replicate2	Replicate3	Replicate1	Replicate2	Replicate3	Replicate1	Replicate2	Replicate3	Replicate1	Replicate2	Replicate3
0.78125	0.540773	0.484192	0.459119	0.380074	0.346747	0.412818	0.353229	0.440529	0.396484	0.507669	0.614362	0.452145
1.5625	0.647953	0.549557	0.546207	0.462218	0.357651	0.426056	0.410487	0.417692	0.397033	0.490654	0.426167	0.396115
3.125	0.477534	0.524178	0.508704	0.363296	0.400859	0.356661	0.479233	0.461654	0.419772	0.378277	0.503504	0.408333
6.25	0.585405	0.678665	0.631692	0.432895	0.441846	0.390066	0.447995	0.506777	0.542457	0.393175	0.476834	0.402128
12.5	0.856719	0.992891	0.866486	0.400121	0.399666	0.435719	0.503113	0.443315	0.492023	0.412975	0.405447	0.356688
25	1.28047	1.37048	1.46789	0.489861	0.49534	0.475577	0.585133	0.600958	0.645278	0.461868	0.434938	0.383976
50	1.4679	1.73847	1.99757	0.485112	0.59049	0.481104	0.528581	0.655198	0.599548	0.402715	0.383285	0.386364
100	1.73454	2.24961	1.85522	0.409209	0.507051	0.572683	0.678803	0.660959	0.757143	0.563969	0.618363	0.488301
CCCGAT
	v42			v42-wt			SaCas9-KKH			SaCas9
dosage	Replicate1	Replicate2	Replicate3	Replicate1	Replicate2	Replicate3	Replicate1	Replicate2	Replicate3	Replicate1	Replicate2	Replicate3
0.78125	0.391935	0.397501	0.393991	0.335998	0.339769	0.346353	0.722385	0.718075	0.682279	0.349017	0.344824	0.353249
1.5625	0.437843	0.484763	0.4386	0.311371	0.334215	0.32972	1.01109	0.952661	1.11777	0.327166	0.331246	0.341804
3.125	0.540842	0.507621	0.578523	0.332103	0.337443	0.338939	1.14019	1.24933	1.53419	0.335428	0.343677	0.345014
6.25	0.641337	0.687112	0.673801	0.323169	0.334291	0.322335	1.78315	2.17916	1.83074	0.330613	0.335814	0.335567
12.5	0.97375	0.902703	1.11731	0.340307	0.330728	0.325842	2.30067	2.38868	2.30452	0.332352	0.341597	0.347627
25	1.33127	1.77801	1.55399	0.347424	0.340781	0.369888	3.19333	3.29578	2.89754	0.350004	0.353628	0.354514
50	1.40928	1.75222	2.04979	0.34933	0.358336	0.389263	3.60285	3.10445	3.46	0.365934	0.363233	0.373363
100	2.57936	2.12741	2.46217	0.351597	0.352449	0.363213	3.32034	4.10635	4.02305	0.35297	0.366992	0.366072
CCCGGA
	v42			v42-wt			SaCas9-KKH			SaCas9
dosage	Replicate1	Replicate2	Replicate3	Replicate1	Replicate2	Replicate3	Replicate1	Replicate2	Replicate3	Replicate1	Replicate2	Replicate3
0.78125	0.456693	0.442207	0.403523	0.359793	0.320242	0.36308	0.340686	0.31742	0.374312	0.308381	0.369341	0.416488
1.5625	0.516474	0.56312	0.61522	0.301058	0.328402	0.34384	0.353846	0.361164	0.401121	0.426658	0.368171	0.412
3.125	0.722865	1.00956	0.681061	0.281549	0.367103	0.329	0.298106	0.382589	0.407498	0.367568	0.372843	0.431325
6.25	0.952593	0.856769	0.988628	0.375432	0.34172	0.392241	0.407651	0.438844	0.39072	0.344424	0.336472	0.373976
12.5	1.44682	1.50435	1.43503	0.376	0.305127	0.343674	0.480892	0.600621	0.535222	0.466544	0.297159	0.425397
25	1.88879	1.9571	2.18829	0.28828	0.317332	0.340636	0.591973	0.586114	0.606936	0.352414	0.341413	0.352785
50	2.45526	2.73692	3.11087	0.426621	0.337281	0.366486	0.706633	0.577527	0.683177	0.39589	0.351852	0.313574
100	3.29133	3.90072	3.23894	0.37622	0.403893	0.432581	0.654873	0.727142	0.850482	0.41791	0.388503	0.355789
CCCGGC
	v42			v42-wt			SaCas9-KKH			SaCas9
dosage	Replicate1	Replicate2	Replicate3	Replicate1	Replicate2	Replicate3	Replicate1	Replicate2	Replicate3	Replicate1	Replicate2	Replicate3
0.78125	0.448341	0.605586	0.567325	0.366071	0.399142	0.411856	0.371158	0.44605	0.470948	0.430966	0.392029	0.62649
1.5625	0.521478	0.584866	0.485632	0.341152	0.454424	0.333488	0.396728	0.469217	0.45266	0.383736	0.410986	0.532156
3.125	0.563107	0.582932	0.741519	0.346096	0.358633	0.309112	0.51831	0.471208	0.49353	0.641642	0.457525	0.47079
6.25	0.793296	0.937238	0.912909	0.406688	0.43686	0.488412	0.443474	0.5	0.376901	0.406574	0.264946	0.393881
12.5	1.18562	1.22511	0.760184	0.368606	0.425245	0.379957	0.53656	0.540524	0.427119	0.567912	0.434402	0.572746
25	1.62069	1.4432	1.30992	0.374029	0.45283	0.418243	0.697469	0.740251	0.534317	0.350361	0.328162	0.421933
50	2.03111	2.24347	1.88385	0.350978	0.327811	0.301229	0.803271	0.781647	0.712551	0.404196	0.525542	0.515812
100	2.26617	2.36965	1.94128	0.32514	0.32481	0.38696	0.737664	0.878571	0.893436	0.417466	0.37437	0.481211
CCCGGG
	v42			v42-wt			SaCas9-KKH			SaCas9
dosage	Replicate1	Replicate2	Replicate3	Replicate1	Replicate2	Replicate3	Replicate1	Replicate2	Replicate3	Replicate1	Replicate2	Replicate3
0.78125	0.465851	0.485778	0.462901	0.457589	0.417801	0.478941	0.42311	0.502738	0.554556	0.389571	0.428364	0.365965
1.5625	0.528302	0.606147	0.497835	0.34827	0.465347	0.405213	0.332701	0.422037	0.410863	0.544086	0.555363	0.469037
3.125	0.58147	0.747826	0.631864	0.31392	0.411611	0.368082	0.466617	0.452174	0.492611	0.406719	0.409512	0.45039
6.25	0.625103	0.753153	0.750948	0.390374	0.471184	0.390938	0.602634	0.502618	0.45601	0.375	0.439486	0.401923
12.5	1.07122	1.12308	1.07224	0.417428	0.426885	0.37218	0.499163	0.506466	0.534183	0.416329	0.383678	0.393995
25	1.11431	1.18451	1.3504	0.45011	0.450413	0.391662	0.702801	0.677926	0.598698	0.427389	0.527778	0.367599
50	1.80805	2.2051	1.86914	0.445335	0.488645	0.457594	0.850595	0.771094	0.693662	0.337087	0.417476	0.349869
100	2.10607	2.61495	2.4886	0.613223	0.461801	0.523525	0.746544	0.788144	0.852881	0.452326	0.539906	0.463592
CCCGGT
	v42			v42-wt			SaCas9-KKH			SaCas9
dosage	Replicate1	Replicate2	Replicate3	Replicate1	Replicate2	Replicate3	Replicate1	Replicate2	Replicate3	Replicate1	Replicate2	Replicate3
0.78125	0.867542	0.766026	0.7475	0.395692	0.476813	0.466859	2.14888	2.5059	2.39862	0.481793	0.480594	0.436842
1.5625	1.25485	1.31442	1.33432	0.371595	0.39548	0.391227	3.85686	4.1253	4.39361	0.520833	0.57652	0.455357
3.125	1.81471	1.53569	2.08869	0.404858	0.505766	0.520152	5.97092	5.62811	4.98389	0.539204	0.476101	0.584142
6.25	2.27687	2.25542	3.03199	0.365625	0.416489	0.413308	4.88549	5.21939	5.58222	0.468777	0.424071	0.484277
12.5	3.37024	4.51746	3.42981	0.426686	0.470588	0.421788	6.00388	6.73367	6.01396	0.598086	0.512024	0.561528
25	4.10811	4.32743	4.28763	0.361446	0.356757	0.411639	7.30676	6.77024	6.62935	0.50547	0.547269	0.528354
50	4.70225	5.64597	4.60598	0.421266	0.500825	0.365702	6.92245	7.21706	6.86735	0.59291	0.633785	0.527664
100	4.8807	4.87694	4.8258	0.403211	0.441358	0.396687	6.68765	6.5998	6.05338	0.538077	0.526128	0.486523
CCGAAA
	v42			v42-wt			SaCas9-KKH			SaCas9
dosage	Replicate1	Replicate2	Replicate3	Replicate1	Replicate2	Replicate3	Replicate1	Replicate2	Replicate3	Replicate1	Replicate2	Replicate3
0.78125	1.09006	1.16266	0.986229	3.13403	2.9538	3.07102	0.821694	0.860482	0.906284	1.20376	1.31496	1.28259
1.5625	1.43658	1.68493	1.50192	4.70868	4.62687	4.5623	1.09161	1.16098	1.24089	1.59223	1.52353	1.55847
3.125	2.12246	2.00144	2.21216	5.15171	5.23857	5.34728	1.24522	1.09741	1.16595	2.32783	2.4936	2.2588
6.25	2.3261	2.78864	2.78754	5.78726	6.14325	6.57623	1.30675	1.3877	1.27144	2.89299	2.50683	2.695
12.5	3.03887	3.87685	3.9667	6.7749	7.14484	7.00422	1.41397	1.4044	1.61682	3.66581	3.6326	3.48167
25	3.66541	4.47443	4.03182	7.02839	7.47889	7.60973	2.02671	1.98503	1.81801	4.52767	4.52943	3.87749
50	4.12665	5.07715	5.10411	7.98122	7.96601	8.40764	2.26623	2.35512	2.28401	4.44707	4.69821	4.05674
100	3.81206	4.91188	4.13445	7.35294	7.50742	7.51769	2.00395	1.85923	1.99678	3.67738	4.17062	3.74771
CCGAAC
	v42			v42-wt			SaCas9-KKH			SaCas9
dosage	Replicate1	Replicate2	Replicate3	Replicate1	Replicate2	Replicate3	Replicate1	Replicate2	Replicate3	Replicate1	Replicate2	Replicate3
0.78125	0.561968	0.613603	0.5718	1.40158	1.06271	1.5847	0.461481	0.43465	0.488069	0.418994	0.521061	0.626789
1.5625	0.76697	0.937893	0.721617	2.67617	1.85382	2.02441	0.351395	0.484127	0.497732	0.657315	0.57235	0.601156
3.125	0.81593	0.870611	0.919112	3.03151	2.68654	2.75055	0.480527	0.554104	0.588274	1.44242	0.826473	0.867211
6.25	1.4239	1.2835	1.55021	4.07726	3.69105	3.8557	0.459104	0.522931	0.497323	1.15554	1.04075	0.933835
12.5	1.74205	2.14537	1.9614	4.46749	4.16018	3.66036	0.619938	0.534279	0.591662	1.43754	1.50407	1.47443
25	1.98613	2.16364	2.11285	4.43538	4.39668	4.31607	0.530561	0.867914	0.700795	2.91253	2.38571	1.70577
50	2.26672	2.41171	2.79356	4.98776	5.28793	4.73782	0.963663	0.911034	1.35942	2.4269	3.19733	2.30118
100	2.49213	3.07289	2.8567	4.36339	4.49205	4.90283	0.889465	0.840062	0.835833	2.25852	2.575	2.05432
CCGAAG
	v42			v42-wt			SaCas9-KKH			SaCas9
dosage	Replicate1	Replicate2	Replicate3	Replicate1	Replicate2	Replicate3	Replicate1	Replicate2	Replicate3	Replicate1	Replicate2	Replicate3
0.78125	0.845015	0.950011	0.941157	1.77152	1.73643	1.70108	0.736707	0.79384	0.717556	0.989659	0.941586	0.770803
1.5625	1.15139	1.22965	1.34937	3.00493	2.91627	2.80749	1.04377	1.01978	1.11052	1.50505	1.30109	1.02319
3.125	1.40791	1.74623	1.75806	3.26422	3.31503	3.47436	0.912784	1.28839	1.09293	1.5297	1.94412	1.38511
6.25	1.59873	2.04587	2.16952	3.89423	4.35948	3.85066	1.32368	1.43054	1.53841	2.23135	2.45863	1.92566
12.5	2.07807	2.59024	2.7187	4.62944	4.7366	4.68827	1.61838	1.40057	1.62537	2.77925	2.50304	2.32072
25	2.45684	3.31714	3.54832	4.63002	4.77868	4.88365	1.78098	1.99824	1.97979	3.5031	3.16612	2.73303
50	2.8566	4.21128	4.11627	5.80263	5.71071	6.63062	2.46526	2.40937	2.51266	3.865	3.81743	3.51772
100	3.26898	4.37172	3.75281	5.45455	5.71049	5.90861	2.62766	2.15945	2.39408	3.67861	3.84336	3.45231
CCGAAT
	v42			v42-wt			SaCas9-KKH			SaCas9
dosage	Replicate1	Replicate2	Replicate3	Replicate1	Replicate2	Replicate3	Replicate1	Replicate2	Replicate3	Replicate1	Replicate2	Replicate3
0.78125	2.46747	2.25123	2.46542	4.2192	4.36061	4.31783	3.48158	3.61045	3.49117	4.85028	5.79044	5.21472
1.5625	2.68778	3.32661	3.40438	5.46922	6.05239	5.43333	4.72855	4.96137	5.15397	6.32727	6.82826	6.08416
3.125	3.48485	3.78561	3.97946	6.95108	6.70411	6.97839	5.44747	5.75207	5.87886	7.34214	8.23124	6.89822
6.25	4.02358	4.56339	4.29737	7.59703	7.52849	7.67031	6.59824	6.45669	5.78972	7.43173	7.83784	7.0207
12.5	4.7329	4.96509	4.98489	7.35893	7.51381	7.37179	7.54545	7.17893	6.74768	8.30054	8.62588	7.80798
25	5.18285	5.95108	6.04067	7.63139	7.48718	7.75455	7.34463	7.91946	7.31596	7.87923	8.55148	7.93042
50	5.52699	6.05945	6.1934	8.07334	8.16647	7.99201	7.47632	7.71536	7.67824	8.72263	8.20094	7.50072
100	5.18868	5.04305	5.45852	6.74027	6.79287	7.08333	6.51251	7.00657	6.88882	7.49529	8.19165	7.46385
CCGAGA
	v42			v42-wt			SaCas9-KKH			SaCas9
dosage	Replicate1	Replicate2	Replicate3	Replicate1	Replicate2	Replicate3	Replicate1	Replicate2	Replicate3	Replicate1	Replicate2	Replicate3
0.78125	2.14228	2.12128	2.33347	3.37955	3.31429	3.34455	1.28393	1.23714	1.31542	1.72341	1.77202	1.77546
1.5625	2.72747	2.68238	3.04767	5.24261	5.15664	5.23161	1.78453	1.72895	1.80855	2.50718	2.25199	2.21643
3.125	3.75024	3.72168	3.88889	6.01504	5.93697	6.40756	1.80282	1.84393	1.86395	3.14917	3.09381	2.91241
6.25	4.34219	4.4158	5.39039	6.41834	6.38911	6.7052	2.4039	2.14993	2.31321	3.46562	3.5016	3.40426
12.5	5.20244	6.07083	5.42269	7.12963	7.14976	6.77126	2.86592	2.7667	3.25877	4.43491	4.25179	3.73593
25	5.43502	5.6391	5.59557	7.17766	7.52017	7.6236	3.36711	3.6163	3.56102	4.67163	4.47805	4.66396
50	5.85929	6.07855	6.58837	8.52921	8.11205	8.2912	4.4316	4.18017	4.11001	4.91172	4.86251	4.72879
100	5.58877	6.34105	6.3396	7.2722	7.73905	7.23666	3.69138	3.48311	3.60577	4.28795	4.44065	4.31796
CCGAGC
	v42			v42-wt			SaCas9-KKH			SaCas9
dosage	Replicate1	Replicate2	Replicate3	Replicate1	Replicate2	Replicate3	Replicate1	Replicate2	Replicate3	Replicate1	Replicate2	Replicate3
0.78125	1.801	1.83352	1.71074	2.66392	3.1261	3.36878	0.818266	1.15017	1.0792	1.26107	1.8451	1.2027
1.5625	2.74744	3.06507	3.17697	4.30508	4.78525	4.98894	1.20748	1.11235	1.67084	2.7505	2.41127	1.78673
3.125	3.10052	3.47062	3.95864	5.14675	6.75275	5.95369	1.55594	1.91344	1.66844	2.73377	3.55569	2.33891
6.25	3.70796	4.98353	4.2762	6.40625	5.25481	5.89732	2.0523	2.43129	1.57987	3.55255	3.60612	3.31325
12.5	4.63372	6.23214	4.66279	6.96677	6.86282	5.9875	2.29762	2.70905	2.31534	4.81428	4.21149	4.1548
25	5.26316	5.72403	4.70261	7.11103	7.66667	6.74512	2.59916	1.96183	3.28903	5.27894	5.37165	5.12445
50	5.38855	6.30672	7.00643	7.27603	7.73277	7.23176	3.74434	4.39242	3.21584	5.49827	5.70443	4.7159
100	6.15282	6.74606	6.72823	6.96203	7.82665	7.58177	3.5	3.65745	3.69423	4.84779	5.52694	4.20556
CCGAGG
	v42			v42-wt			SaCas9-KKH			SaCas9
dosage	Replicate1	Replicate2	Replicate3	Replicate1	Replicate2	Replicate3	Replicate1	Replicate2	Replicate3	Replicate1	Replicate2	Replicate3
0.78125	1.22529	1.50881	1.21723	1.79102	1.82828	1.95571	0.541511	0.521776	0.573984	0.759095	0.69378	0.686747
1.5625	1.97034	2.33562	1.88618	3.47858	3.71863	2.42883	0.897667	0.88459	1.04651	0.972456	1.54539	1.13647
3.125	2.94286	3.17213	2.41978	5.66751	4.28156	3.65391	1.10773	1.2283	0.999336	2.05021	1.57166	1.62824
6.25	3.59	4.11665	3.955	5.51712	6.22243	5.74645	1.69755	1.75425	1.90053	2.2317	3.01047	2.73689
12.5	5.37219	5.115	4.69577	7.65768	6.98907	7.2737	2.48447	2.52912	2.64538	4.60241	2.99003	3.82389
25	5.46606	5.41694	5.77045	7.30769	8.01082	7.42778	3.9205	3.564	3.77971	5.19493	5.40045	4.94962
50	5.91272	6.54799	6.92994	10.1406	8.1501	7.90328	3.93939	4.31665	4.88184	6.27478	5.66259	5.70913
100	6.24941	5.19634	6.43222	7.81354	6.8685	8.02596	3.64532	3.59355	3.58744	6.94837	5.99414	6.31379
CCGAGT
	v42			v42-wt			SaCas9-KKH			SaCas9
dosage	Replicate1	Replicate2	Replicate3	Replicate1	Replicate2	Replicate3	Replicate1	Replicate2	Replicate3	Replicate1	Replicate2	Replicate3
0.78125	2.04271	2.41279	2.7683	3.46071	3.36716	2.81586	2.99822	3.03304	4.18148	3.17525	3.75296	3.8195
1.5625	2.71852	2.92354	3.23669	3.38192	3.86917	3.48674	3.64833	3.87837	4.24711	3.2549	3.29334	3.7397
3.125	3.09559	2.96366	3.05154	4.07181	4.09708	4.1917	3.9064	3.8855	4.60033	4.18998	4.48763	4.05945
6.25	3.21281	3.52057	3.70167	4.45722	4.46704	4.06727	4.82067	5.18268	4.83611	4.94361	5.36657	4.47123
12.5	3.58709	3.59461	4.04028	4.45716	4.60392	4.63244	4.79211	4.71861	5.1823	4.9032	5.57439	4.85503
25	4.278	4.35106	4.46766	4.96186	4.92365	4.81817	4.87925	4.84425	5.07355	5.36375	5.53265	5.34231
50	4.20545	4.68895	4.26351	4.62786	5.54224	5.03465	5.73623	5.42982	5.92232	5.35013	6.1558	5.45356
100	3.6398	4.32846	4.0959	4.73808	4.65645	4.82113	5.22199	4.87673	6.7376	5.27358	5.03983	5.18941
CCGGAA
	v42			v42-wt			SaCas9-KKH			SaCas9
dosage	Replicate1	Replicate2	Replicate3	Replicate1	Replicate2	Replicate3	Replicate1	Replicate2	Replicate3	Replicate1	Replicate2	Replicate3
0.78125	0.398316	0.47162	0.425256	1.09262	1.22847	1.31241	0.338577	0.348131	0.374714	0.44691	0.453824	0.379427
1.5625	0.409033	0.651481	0.512987	1.53895	1.92234	1.24727	0.347983	0.322512	0.31924	0.426339	0.503226	0.416667
3.125	0.511816	0.618705	0.741849	2.59592	2.74423	3.07597	0.369354	0.353982	0.412166	0.569385	0.597185	0.447567
6.25	0.822222	0.869405	0.960625	4.6993	4.61853	4.02683	0.393467	0.399905	0.37783	0.677201	0.705566	0.596181
12.5	1.02209	1.15291	1.01574	5.33212	5.07564	4.65642	0.464588	0.431658	0.393239	1.1274	1.08699	0.957895
25	1.61625	1.80327	2.23819	5.54951	5.81677	5.53991	0.53764	0.586947	0.64557	1.69364	1.58648	1.59941
50	2.25079	2.47682	2.5968	5.96577	6.36588	5.58974	0.679167	0.665462	0.760022	3.13939	3.12849	2.09063
100	2.11261	2.37747	2.71395	5.71289	6.16401	6.20012	0.692888	0.739383	0.685148	2.6162	2.78693	2.23722
CCGGAC
	v42			v42-wt			SaCas9-KKH			SaCas9
dosage	Replicate1	Replicate2	Replicate3	Replicate1	Replicate2	Replicate3	Replicate1	Replicate2	Replicate3	Replicate1	Replicate2	Replicate3
0.78125	0.419903	0.474871	0.441549	0.707981	0.800363	0.884409	0.376847	0.366406	0.335218	0.403636	0.439499	0.379252
1.5625	0.452567	0.425895	0.535479	1.316	1.04059	1.21553	0.380579	0.352767	0.327834	0.457963	0.39873	0.419094
3.125	0.501964	0.576491	0.735705	2.12151	1.79243	1.83341	0.373815	0.412389	0.460149	0.485214	0.494574	0.466129
6.25	0.63731	0.808482	0.666264	2.889	2.66533	2.71406	0.421773	0.432113	0.409258	0.583333	0.704592	0.566936
12.5	0.879596	1.14163	1.02337	3.82759	2.96307	3.87718	0.53824	0.425829	0.407942	0.808989	0.722758	0.621395
25	1.31714	1.54444	1.45817	4.14342	4.46004	4.64829	0.382623	0.420623	0.44182	1.08703	1.16335	1.09747
50	1.9361	2.10219	2.18198	6.17659	5.66031	5.6034	0.53244	0.525832	0.569943	1.32517	1.63187	1.31433
100	1.94378	2.05444	2.01314	4.67781	5.00066	4.82187	0.472637	0.464206	0.545101	1.50558	1.81905	1.68386
CCGGAG
	v42			v42-wt			SaCas9-KKH			SaCas9
dosage	Replicate1	Replicate2	Replicate3	Replicate1	Replicate2	Replicate3	Replicate1	Replicate2	Replicate3	Replicate1	Replicate2	Replicate3
0.78125	0.486762	0.558741	0.47128	1.47779	1.47677	1.64564	0.349529	0.371643	0.331636	0.478534	0.520649	0.491912
1.5625	0.550479	0.62314	0.663893	2.98824	3.29419	2.65487	0.411483	0.305581	0.392177	0.657199	0.620495	0.526362
3.125	0.849496	0.977304	0.950063	4.4217	4.40944	3.60236	0.456171	0.410536	0.364071	0.869236	0.727951	0.82132
6.25	1.43795	1.54563	1.26283	5.30322	4.75652	4.90167	0.546798	0.456567	0.468766	1.4399	1.23414	1.01691
12.5	1.67612	1.90963	1.64456	5.20492	5.42936	4.92203	0.716304	0.681845	0.485834	2.30656	2.16451	1.8398
25	2.59987	3.28034	2.82222	6.72691	6.03102	6.40444	0.786052	1.00583	0.823637	2.62085	3.55345	2.43733
50	3.22296	3.48191	3.69749	7.05734	7.05734	6.72691	1.76364	1.31831	1.09016	3.69139	4.01398	3.37801
100	3.62339	4.24625	3.38873	6.17664	6.75684	6.31032	1.4512	1.1636	1.48448	4.18421	4.32212	4.09475
CCGGAT
	v42			v42-wt			SaCas9-KKH			SaCas9
dosage	Replicate1	Replicate2	Replicate3	Replicate1	Replicate2	Replicate3	Replicate1	Replicate2	Replicate3	Replicate1	Replicate2	Replicate3
0.78125	1.20136	1.40357	1.29044	2.90267	2.68072	2.77954	1.79249	1.59653	1.92804	2.89988	3.89971	3.21161
1.5625	1.71834	2.05784	1.7479	3.51889	4.9308	4.25511	3.10589	3.08293	2.26067	4.80162	4.84495	4.41043
3.125	1.86352	1.74958	1.5134	6.98952	4.323	5.10207	4.97371	3.37824	3.30754	7.70045	7.3012	6.38507
6.25	3.09396	2.50758	2.82503	6.86707	6.52132	6.33296	5.45721	5.07589	5.44018	8.43161	9.22832	8.3378
12.5	3.87068	4.86598	3.86218	8.89024	9.25525	7.41018	6.8063	5.35629	5.37488	10.7415	8.87581	9.13731
25	4.13651	4.52564	4.52589	9.37823	7.84369	7.17011	6.81933	7.79436	6.70061	11.5197	12.6253	10.0327
50	4.78107	5.79791	5.97704	8.1984	8.2771	8.71795	8.11015	8.50903	7.57982	10.3495	10.8739	8.90488
100	4.97272	5.30239	5.32	6.72024	6.54216	7.79307	6.32261	6.44538	6.63349	11.1433	11.5501	10.7515
CCGGGA
	v42			v42-wt			SaCas9-KKH			SaCas9
dosage	Replicate1	Replicate2	Replicate3	Replicate1	Replicate2	Replicate3	Replicate1	Replicate2	Replicate3	Replicate1	Replicate2	Replicate3
0.78125	0.621934	0.56816	0.465625	2.39669	2.41785	2.76316	0.44845	0.431858	0.413168	0.579815	0.830969	0.589713
1.5625	0.861272	0.794852	0.801354	3.57953	4.39578	3.65183	0.512802	0.507197	0.545455	1.1679	1.0325	1.09769
3.125	0.991674	1.18834	1.15071	5.08188	5.37395	4.83821	0.752963	0.511981	0.519922	1.88718	1.50891	1.50506
6.25	1.36678	1.65051	1.58506	6.02208	6.63213	6.11804	0.609244	0.642577	0.657665	1.716	2.29556	1.97487
12.5	1.58192	2.47711	1.91879	6.83564	7.62681	5.88915	0.673121	0.61276	0.846954	3.13496	3.16043	2.78723
25	2.5122	2.69471	3.12109	7.09187	7.00595	6.77217	1.07104	0.941384	0.771277	3.31347	4.86306	3.68404
50	3.00894	3.24665	3.38978	7.11409	7.01829	7.93814	1.14531	1.03484	1.12884	5.0321	5.66371	4.17001
100	2.9615	4.06045	3.49919	6.40107	6.03179	5.99039	0.931648	0.9375	1.00962	4.61205	5.21495	4.49687
CCGGGC
	v42			v42-wt			SaCas9-KKH			SaCas9
dosage	Replicate1	Replicate2	Replicate3	Replicate1	Replicate2	Replicate3	Replicate1	Replicate2	Replicate3	Replicate1	Replicate2	Replicate3
0.78125	0.576412	0.392382	0.365537	1.03973	1.20223	1.41667	0.382853	0.38727	0.385749	0.611729	0.683346	0.538386
1.5625	0.504697	0.405962	0.450251	2.04105	1.96142	1.77489	0.39563	0.404462	0.306093	0.634078	0.846692	0.607547
3.125	0.534323	0.520856	0.550079	3.06084	2.42527	2.6475	0.603563	0.422165	0.358313	1.02546	1.17991	0.687371
6.25	0.924423	0.910655	0.847623	3.94391	4.2229	3.64925	0.40184	0.424658	0.484798	1.16173	1.22044	1.3858
12.5	1.01557	0.924986	1.0419	4.71735	5.02326	3.95329	0.714198	0.478167	0.628852	1.68182	1.70793	1.5793
25	1.73181	1.69965	1.8405	4.87895	5.66215	5.19844	0.62228	0.574411	0.591845	3.10946	3.12202	2.92424
50	1.75884	2.19065	2.26829	5.26241	4.9032	5.50078	0.907336	0.804524	0.979611	3.22536	4.02044	3.00341
100	1.88106	2.062	2.40166	4.57096	4.93084	4.6224	1.1083	0.745329	1.0802	3.33037	3.40285	3.11465
CCGGGG
	v42			v42-wt			SaCas9-KKH			SaCas9
dosage	Replicate1	Replicate2	Replicate3	Replicate1	Replicate2	Replicate3	Replicate1	Replicate2	Replicate3	Replicate1	Replicate2	Replicate3
0.78125	0.576378	0.485395	0.410768	1.60394	1.17992	1.44917	0.411957	0.328163	0.336475	0.549043	0.541489	0.47875
1.5625	0.48	0.548056	0.72983	1.863	1.79485	1.59538	0.412531	0.363712	0.414248	0.720358	0.688327	0.522021
3.125	0.590674	0.827022	0.60969	3.33929	3.36886	3.1348	0.427716	0.366941	0.385863	0.600161	0.99429	0.9
6.25	0.922306	1.19909	0.630525	3.41472	4.72069	4.33721	0.417934	0.459202	0.415223	1.11677	1.27224	1.44189
12.5	0.911957	1.02277	1.23433	4.32071	3.84896	2.83899	0.394444	0.382403	0.39526	2.04459	1.26	1.72131
25	1.58883	1.96192	1.79137	4.00996	5.13582	4.15772	0.411604	0.432258	0.593286	2.43349	1.87719	2.25765
50	1.95441	1.96552	2.01654	5.22011	4.30602	5.06501	0.639157	0.640823	0.701129	3.36418	3.52647	3.58957
100	2.18488	2.80728	2.33366	5.08025	5.25996	5.68492	0.809378	0.976496	0.59797	3.75862	3.2719	2.4557
CCGGGT
	v42			v42-wt			SaCas9-KKH			SaCas9
dosage	Replicate1	Replicate2	Replicate3	Replicate1	Replicate2	Replicate3	Replicate1	Replicate2	Replicate3	Replicate1	Replicate2	Replicate3
0.78125	1.87023	2.22986	1.89752	4.03578	5.12753	3.65125	3.12855	2.95027	2.69537	4.32558	4.6129	4.58509
1.5625	2.53467	2.03807	2.65341	4.7129	5.1578	5.01141	3.10112	4.0311	3.91416	6.03536	7.65198	5.73473
3.125	2.96724	3.80088	3.33241	5.94058	6.2	6.54369	5.87109	4.68764	4.70379	7.5995	8.39638	8.66726
6.25	3.32016	3.2249	3.42134	6.80186	7.56813	7.34803	5.06973	5.65085	5.25448	8.13716	9.80846	7.56741
12.5	4.64639	5.25984	3.9863	8.48938	6.9594	7.30687	5.72701	6.18004	6.28093	10.4434	10.3909	10.904
25	4.75369	4.89853	5.02245	7.73595	7.84015	8.01281	7.66667	7.19133	7.55259	11.5125	13.2205	11.3804
50	4.97906	5.41509	5.61705	8.91561	7.76368	7.54433	7.75073	7.59641	7.64628	10.4357	11.1865	9.84814
100	5.0035	5.22003	5.76884	7.25328	8.09441	7.88669	6.3023	6.11615	6.9973	10.0646	12.1568	9.29822

## Sheet: Figure 2d & Sup Fig5a
	v42			SaCas9-KKH			control
	Replicate1	Replicate2	Replicate3	Replicate1	Replicate2	Replicate3	Replicate1	Replicate2	Replicate3
AAA-1	5.61377	5.31988	5.21772	1.72162	1.95165	2.45348	1.40459	1.28344	1.23237
AAA-2	2.74841	3.99107	3.46878	0.949244	1.24319	1.11708	1.07593	0.955752	1.04947
AAC-1	4.28011	4.12789	4.40797	2.07366	2.06552	4.23884	2.09242	2.02228	1.91906
AAC-2	11.648	19.2626	18.7545	3.45871	3.54155	3.77958	1.24204	0.968132	0.981051
AAC-3	3.19554	3.12966	2.24905	1.3976	1.40496	1.69982	0.93988	0.913538	1.0084
AAG-1	3.21244	3.0303	2.42269	1.49743	1.44864	1.88539	1.04521	0.956697	0.973389
AAG-2	10.9638	11.3158	10.8451	1.67414	1.93811	1.59915	0.775297	0.658119	0.732348
AAG-3	1.92793	2.3087	2.25587	1.70964	0.936191	1.57625	1.02881	0.639204	0.827912
AAA-3	5.64805	8.69729	8.5947	1.03192	1.14847	1.30141	0.80291	0.630618	0.746269
AAA-4	1.38132	2.4	2.4653	0.644252	0.461976	0.760086	0.717235	0.833573	0.68306
AAC-4	1.12405	1.31675	1.3199	0.637168	0.559632	0.635893	0.614855	0.803213	0.712365
AAC-5	12.6651	11.5322	12.0304	5.05118	5.00764	3.78065	0.587084	0.613362	0.598109
AAC-6	7.26185	6.73458	6.07087	1.61335	1.44564	1.37043	0.911986	0.441571	0.903161
AAC-7	4.83975	4.99362	3.38833	2.51485	2.92096	2.06818	0.836551	0.785559	0.877458
AAG-4	0.700818	0.960195	0.804615	0.6996	0.629607	0.625477	0.836211	0.968213	0.788458
AAC-8	16.433	21.455	23.2562	3.43125	2.21995	3.38893	1.50754	1.27295	1.47497
AAG-5	20.1664	17.5179	18.6665	8.74072	11.9787	6.56842	1.58512	1.38158	1.46903
AAG-6	25.4797	37.404	32.8086	4.2846	6.05631	6.89972	0.860832	0.926706	0.605214
AAT-1	22.5851	27.5087	12.6993	16.0237	15.26	12.6406	1.0109	1.33705	1.14203
AAT-2	11.595	11.2347	7.30861	4.18356	3.31679	5.34909	0.817438	0.731215	1.00784
AAT-3	3.8702	3.38328	2.94354	3.2423	2.89251	3.62822	0.805716	0.836368	1.1678
AGA-1	3.39517	4.71085	4.23521	3.70538	5.18903	4.87444	1.39006	0.475511	0.693842
AGA-2	2.52457	2.32407	2.42223	1.13136	1.37195	2.00823	1.16556	1.08093	1.25125
AGC-1	18.6453	21.0119	13.8067	15.0943	17.4085	11.976	1.41818	0.583657	0.88906
AGC-2	7.87401	7.82324	7.18161	1.93462	2.14258	2.55829	1.11637	0.617046	0.855397
AGG-1	3.19829	3.66577	4.18769	2.42147	2.87929	3.09917	1.50415	1.54172	1.08873
AGG-2	10.6943	9.6452	4.70406	3.02813	3.11159	2.57121	0.984736	1.09276	0.69213
AGT-1	4.26789	3.82017	3.8575	9.74205	11.4846	8.08304	0.827526	1.03878	0.725163
AGT-2	22.4031	21.1498	14.5375	17.9865	70.2202	24.2642	1.39186	0.749149	0.899654
AGA-3	3.10276	4.18562	3.52017	1.00251	1.48437	1.42779	0.973618	0.513285	0.854962
AGA-4	11.9692	17.9101	15.6952	3.1523	4.21143	3.2441	0.837927	0.582212	0.865714
AGA-5	16.2177	16.1782	12.3345	3.52778	4.41488	3.12396	1.12805	1.03218	0.402955
AGA-6	14.9711	19.5718	17.7505	6.04027	6.81969	7.21003	0.776647	0.933126	0.805489
AGA-7	9.29596	8.11756	6.51177	1.83224	1.99005	2.2447	1.04307	0.694143	0.554156
AGT-3	1.29636	1.72706	1.33607	1.00088	1.04781	1.43241	1.21739	0.632911	0.475984
AGT-4	9.98352	10.0921	6.66053	25.6376	25.2606	17.9479	0.94399	0.680272	0.538599
AGA-8	22.4646	24.7391	25.0445	8.2968	13.5562	6.47401	1.19242	0.786979	1.36622
AGG-3	8.0241	6.39403	6.24813	3.65985	4.17403	3.2757	1.59527	1.23457	1.03679
AGC-3	22.4464	24.756	25.0445	8.03702	13.5011	6.45786	1.07808	0.733321	1.42315
AGC-4	12.3311	16.0519	16.3391	5.06595	7.91321	7.70878	0.814111	0.804953	0.76574
AGC-5	24.8378	24.3395	14.8927	14.3006	13.4836	8.24912	0.847857	0.716146	0.463803
GAA-1	13.2546	13.044	12.4986	4.7412	6.07401	5.0504	0.866207	0.775385	0.99126
GAA-2	8.81356	11.3513	10.9899	2.58712	4.06301	3.52276	0.91331	0.62861	0.758325
GAG-1	33.3712	27.2343	24.9672	24.8462	20.953	18.0854	1.3236	1.17172	1.33581
GAG-2	2.13244	1.99426	1.76479	1.16731	1.21951	1.75731	1.0654	1.15254	1.87023
GAA-3	10.6848	8.97288	6.60075	4.50156	4.2524	3.38534	0.711181	0.757935	0.83426
GAG-3	12.7723	16.9786	13.2817	5.64301	7.6943	6.3773	0.717849	0.580299	0.664493
GAT-2	11.0818	10.7988	11.1883	9.46459	14.5212	13.8041	0.66702	0.571559	0.695057
GAT-3	15.9348	16.7986	14.5863	22.5251	25.6404	20.5438	0.695858	0.890252	0.872727
GGA-1	6.05738	9.69292	9.60561	4.68076	5.17922	5.3934	1.60155	1.2864	1.06626
GGC-1	3.94224	5.45454	9.73882	3.50739	3.77306	4.80054	0.653026	0.960922	1.07976
GGT-1	11.9895	9.87108	7.3418	23.0867	28.221	15.4859	1.93779	1.74173	1.7455
GGT-2	6.24525	7.63062	5.86568	17.3707	21.1986	12.3416	1.08588	1.51909	1.61561
GGT-3	15.311	17.4396	24.4675	30.2224	27.628	20.9376	1.26649	0.898255	0.798035
GGA-2	1.33721	1.16326	1.49826	1.40845	1.3278	1.31435	1.26894	1.23379	1.41711
GGC-2	3.59387	4.93658	4.3778	2.07469	2.23593	1.99715	0.683861	0.77348	0.965517
GGG-1	1.51787	1.14895	1.72414	1.55008	1.01931	1.60643	1.22959	1.1	1.42697
GGT-4	6.79942	6.27938	5.14372	5.99167	7.32576	3.96067	0.707148	1.00449	0.692041
GGA-3	8.53379	12.0611	14.3221	1.43426	1.59222	1.32597	0.862564	0.952381	0.81566
GGA-4	50.7925	44.9013	39.6361	36.1008	24.6384	25.9555	1.01042	0.711382	0.856164
GGC-3	2.56917	2.183	2.09443	1.22616	1.33769	0.913242	0.688299	0.577108	0.531444
GGC-4	2.00257	2.21619	2.6304	0.7201	1.05194	1.04895	0.633065	0.579374	0.63012
GGC-5	30.9705	32.8404	32.4232	13.8983	19.457	18.3147	0.522088	0.606641	0.738108
GGG-2	3.65419	3.23136	3.49453	0.883508	1.10558	1.25703	0.817253	0.464499	0.61231
GGA-5	17.6307	24.5934	27.3115	9.73576	13.4086	14.7226	1.11586	0.803988	1.44689
GGA-6	30.2806	28.4321	19.3112	8.78248	6.40148	4.45231	0.902021	0.759392	0.600375
GGC-6	7.0684	9.6342	13.3418	5.02863	5.57711	7.35615	0.619533	0.88963	9.34638
GGT-5	19.0938	22.8594	28.984	27.8469	30.1944	37.0897	0.92707	0.977069	0.701293
GGT-6	33.5785	29.4459	40.3587	37.3535	47.719	50.6981	0.706179	0.768827	0.752418
GGG-3	1.27434	1.2696	1.14163	0.766703	1.87166	1.4771	1.2492	1.33595	1.15139
GGG-4	0.993504	1.00301	1.36054	0.931098	1.24246	1.20331	1.04307	1.06975	1.24833
GGG-5	1.00069	1.64283	1.23631	0.749531	1.61131	0.967184	1.39448	1.60098	1.22814
GGG-6	1.31675	1.25149	1.13409	0.6875	1.3972	0.666262	0.748847	0.622837	0.819
GAC-1	1.36745	1.40302	1.74263	1.29345	1.24888	1.28854	1.30087	0.834431	1.1057
GAC-2	5.27936	6.18556	5.28979	2.44915	2.8386	2.177	0.582605	0.538951	0.821018
GAC-3	2.02879	2.6452	1.22567	2.60532	2.92911	2.03777	1.00806	0.994643	0.467726
GAT-1	13.107	13.1091	14.8772	9.69807	8.65568	7.88576	0.401203	0.742268	0.424728

## Sheet: Figure 3b
	v16				v21				v21-L				v21-K				v21-R				N986S
	Replicate1	Replicate2	Replicate3		Replicate1	Replicate2	Replicate3		Replicate1	Replicate2	Replicate3		Replicate1	Replicate2	Replicate3		Replicate1	Replicate2	Replicate3		Replicate1	Replicate2	Replicate3
CCCAAA	0.827778	0.940828	0.993333		0.616216	0.76259	0.671818		0.745935	0.756275	0.89781		0.686813	0.929204	0.668814		1.06957	1.11364	0.845638		0.508667	0.55399	0.469661
CCCAAC	1.11173	0.899471	0.898089		0.760331	0.719101	0.681081		1.04348	0.769964	0.7725		1.11538	1.09375	0.987179		0.975207	0.948148	1.05303		0.501217	0.525093	0.674706
CCCAAG	1.04403	1.38608	1.17333		0.678363	0.742489	0.685714		1.02906	1.08871	0.903436		0.780085	1.01205	0.835526		1.61078	1.52137	1.4109		1.13462	1.38686	1.02151
CCCAAT	1.41935	1.47093	1.31783		1.24832	1.13253	1.27407		1.57329	1.40299	1.74603		1.704	1.36548	1.62987		2.43871	2.87218	3.02913		3.96527	3.36441	3.75635
CCCACA	0.562738	0.571783	0.556434		0.487564	0.390511	0.386139		0.491111	0.4675	0.527295		0.518954	0.388278	0.53662		0.451618	0.4818	0.541333		0.262233	0.25	0.288532
CCCACC	0.767296	0.82716	0.777778		0.574713	0.474806	0.499024		0.564667	0.785714	0.626882		0.633556	0.736585	0.647206		0.688235	0.559914	0.573893		0.4	0.470455	0.373751
CCCACG	0.39107	0.368667	0.501765		0.600325	0.600616	0.688742		0.671309	0.791667	0.852349		0.590638	0.549118	0.75		0.599107	0.704403	0.60871		0.235287	0.193871	0.208235
CCCACT	0.87619	0.893333	0.868613		0.905882	0.866667	0.190323		1.78199	1.7523	1.66061		1.27692	1.30907	0.927642		2.35478	2.61666	2.64314		2.2	2.03779	1.56717
CCCAGA	0.490823	0.557052	0.565217		0.830769	0.953216	0.829268		0.916112	1.17969	1.09489		1.30872	1.9548	1.78846		1.95302	1.75641	1.5		0.65084	0.670604	0.521215
CCCAGC	1.40964	1.51807	1.46452		0.930818	0.981013	0.894444		1.35556	1.47097	1.44295		2.13462	2.2071	2.08917		1.71069	1.75401	1.608		1.04118	1.14375	1.01493
CCCAGG	0.832258	0.753165	0.741722		0.500286	0.582857	0.51827		0.845638	0.837209	0.823944		0.845238	0.942708	0.77193		1.28477	1.3352	1.17266		0.719745	0.753623	0.650373
CCCAGT	2.8882	2.54362	2.97959		1.98266	1.6573	1.81319		2.6875	2.20561	2.62585		2.80976	2.51685	2.76301		2.74783	2.88208	3.06395		3.41279	3.53271	3.54167
CCCATA	1.48077	1.23529	1.55		0.936047	0.785235	0.8875		1.21583	0.9185	1.20635		1.11696	0.853147	1.01163		0.986301	1.28824	1.2129		1.36364	1.02752	1.22059
CCCATC	1.42941	1.28049	1.48252		0.73494	0.74375	0.741176		1.04762	1.06803	1.13514		0.834254	0.730061	0.815642		0.882979	0.900552	0.751592		0.98895	0.866667	0.846626
CCCATG	1.6358	1.54268	1.56522		1.79275	1.66467	1.51471		3.35562	3.98502	4.1868		1.36216	1.25301	1.41711		2.47672	2.49505	2.93201		1.74079	1.59008	1.56581
CCCATT	2.51034	2.47333	1.97391		1.52	1.43229	1.11816		1.68857	1.82729	1.91618		1.9661	1.96491	1.60563		1.98044	2.44432	2.63128		2.67863	2.44823	2.0278
CCCCAA	0.28596	0.426623	0.467755		0.355128	0.423656	0.349591		0.370283	0.41	0.351152		0.481623	0.483182	0.440819		0.499333	0.478718	0.508679		0.196397	0.21162	0.201132
CCCCAC	0.392831	0.463086	0.439744		0.353516	0.370659	0.312935		0.363439	0.38618	0.326726		0.705628	0.478895	0.419045		0.473023	0.532995	0.45531		0.309416	0.33649	0.310065
CCCCAG	0.395959	0.385282	0.379051		0.356906	0.393514	0.310481		0.368598	0.412552	0.346266		0.495614	0.420471	0.314586		0.432216	0.389347	0.390443		0.208797	0.236689	0.20378
CCCCAT	0.361329	0.259677	0.331605		0.512753	0.498889	0.44578		0.494731	0.546812	0.475414		0.64433	0.672778	0.446358		0.808511	0.919431	0.802198		0.764368	0.790413	0.753086
CCCCCA	0.259545	0.219281	0.282895		0.282204	0.283006	0.290934		0.264403	0.278148	0.303548		0.330568	0.344841	0.275876		0.402125	0.413399	0.311607		0.150886	0.144046	0.147181
CCCCCC	0.183486	0.200081	0.174534		0.237112	0.216444	0.22		0.210506	0.220811	0.203459		0.337092	0.302339	0.287006		0.307588	0.356567	0.303333		0.148274	0.129825	0.132987
CCCCCG	0.259412	0.23816	0.283804		0.298182	0.285287	0.268662		0.289143	0.278166	0.288944		0.299727	0.28011	0.326575		0.344337	0.405224	0.255896		0.178485	0.148125	0.127597
CCCCCT	0.290984	0.327673	0.184786		0.416175	0.38163	0.351759		0.344237	0.307044	0.376803		0.553299	0.458032	0.536331		0.437656	0.48141	0.442712		0.285615	0.296304	0.283043
CCCCGA	0.457052	0.660256	0.679925		0.508296	0.539017	0.436242		0.444906	0.479655	0.4335		0.557769	0.570652	0.436524		0.586207	0.613861	0.542157		0.252722	0.281646	0.231143
CCCCGC	0.337159	0.349527	0.317024		0.325183	0.383161	0.310455		0.323631	0.307322	0.271955		0.829876	0.432978	0.384693		0.410291	0.429312	0.422313		0.265683	0.300366	0.257371
CCCCGG	0.465087	0.456903	0.40628		0.330848	0.347207	0.277247		0.289068	0.327724	0.290417		0.5	0.406075	0.299558		0.39872	0.352596	0.313063		0.264261	0.325706	0.243082
CCCCGT	0.322732	0.266376	0.315148		0.462926	0.485302	0.375344		0.373312	0.432671	0.355276		0.567708	0.617486	0.362485		0.814516	1.07339	0.882353		1.11043	1.15433	1.07143
CCCCTA	0.545946	0.391119	0.459497		0.29845	0.257613	0.275056		0.215706	0.2207	0.208239		0.316563	0.240483	0.237222		0.274277	0.304493	0.245581		0.450256	0.400857	0.36213
CCCCTC	0.283659	0.24269	0.270748		0.363636	0.342793	0.349375		0.289202	0.306144	0.305882		0.525	0.386607	0.347165		0.434942	0.526829	0.382179		0.375893	0.317808	0.324583
CCCCTG	0.254231	0.267188	0.297724		0.562162	0.512099	0.549935		0.538596	0.553937	0.573856		0.463298	0.494293	0.529465		0.546392	0.683673	0.460994		0.205949	0.172012	0.166987
CCCCTT	0.614035	0.706544	0.425098		0.428398	0.376866	0.361791		0.301127	0.308848	0.336524		0.407921	0.34005	0.40283		0.630435	0.603456	0.612903		1.50862	1.30519	1.30435
CCCGAA	0.428258	0.705479	0.595299		0.430625	0.496954	0.42104		0.469216	0.537399	0.525032		0.583026	0.913793	0.812121		1.03889	1.01087	0.831624		0.449385	0.501752	0.406337
CCCGAC	0.467233	0.571812	0.540141		0.428883	0.473174	0.385618		0.549618	0.554855	0.545263		1.18067	0.954802	0.822917		0.858824	0.954338	0.865772		0.363401	0.382128	0.365827
CCCGAG	0.68922	0.777778	0.670704		0.605962	0.620482	0.525		0.861111	0.910345	0.85625		1.42035	1.20942	1.04301		1.8882	1.8186	1.70833		0.77027	0.856115	0.652199
CCCGAT	0.944099	0.769231	0.964029		0.865031	0.834532	0.846154		1.31333	1.28467	1.23776		2.12745	2	1.91667		3.18462	3.06881	3.28824		3.4472	3.5793	3.375
CCCGCA	0.60241	0.475214	0.560519		0.510611	0.486242	0.476949		0.483067	0.464151	0.502901		0.803191	0.586957	0.530928		0.629803	0.707317	0.624242		0.44	0.321714	0.3452
CCCGCC	0.302781	0.255506	0.287643		0.347024	0.358466	0.353636		0.359517	0.400186	0.377355		0.673267	0.518409	0.472912		0.515161	0.518868	0.420805		0.160765	0.142343	0.137208
CCCGCG	0.380412	0.4002	0.445724		0.344775	0.341024	0.354545		0.43378	0.418069	0.463108		0.27711	0.325353	0.344046		0.324573	0.390872	0.303422		0.223032	0.190435	0.202024
CCCGCT	0.660714	0.766667	0.448643		0.615385	0.558927	0.499515		1.11787	1.22486	1.18179		0.960784	0.980645	0.984848		1.76478	1.73066	2.08401		0.936937	1.21327	0.817127
CCCGGA	1.04848	1.29577	1.16783		0.474375	0.568306	0.47244		0.584298	0.692308	0.631382		0.811448	1.56725	1.53947		1.47468	1.40373	1.0708		1.15942	1.28462	0.990826
CCCGGC	0.979452	0.993789	0.986395		0.56383	0.526961	0.476793		0.677419	0.731844	0.73494		1.34518	1.39062	1.17964		1.12422	1.21196	1.04698		0.786164	0.856209	0.729032
CCCGGG	0.962025	1.09333	0.78		0.543621	0.699454	0.548913		0.981132	1.08974	0.975		1.22917	1.18033	1.06522		1.73248	1.72115	1.63953		0.841772	1.03676	0.770833
CCCGGT	1.83616	0.858757	1.86905		1.46893	1.27778	1.2924		2.36842	1.96581	2.32298		3.07895	2.80952	3.03448		3.21477	3.04435	3.53403		2.99438	3.29524	3.10256
CCCGTA	0.580357	0.485874	0.562185		0.652941	0.545036	0.556242		0.757962	0.643363	0.759259		0.793939	0.532472	0.695652		0.888158	1.06771	0.969512		0.826816	0.669592	0.711765
CCCGTC	0.603618	0.592	0.602828		0.450278	0.445104	0.464885		0.56044	0.574671	0.556727		0.587571	0.631579	0.531667		0.648045	0.748768	0.598837		0.566358	0.446074	0.459557
CCCGTG	1.00588	0.927632	1.13889		1.22222	1.0884	1.11765		2.51461	2.58171	2.91353		0.948718	0.835294	0.897297		1.37658	1.57965	2.08716		0.641331	0.582178	0.513332
CCCGTT	1.39007	1.41791	0.943089		1.11053	0.902439	0.789182		2.18444	2.22385	2.25701		1.70492	1.65476	1.60234		3.51703	3.46106	4.5275		2.87873	2.98086	2.6043
CCCTAA	0.236667	0.32689	0.350902		0.144746	0.1656	0.136626		0.144706	0.203086	0.176087		0.136875	0.19973	0.184762		0.207516	0.1896	0.167917		0.171439	0.172656	0.139802
CCCTAC	0.206842	0.209937	0.217552		0.290632	0.308253	0.264651		0.297059	0.323081	0.320252		0.449846	0.422888	0.381094		0.404375	0.440558	0.409542		0.147969	0.163465	0.159758
CCCTAG	0.332162	0.327872	0.230818		0.250526	0.303106	0.237593		0.332744	0.347343	0.317255		0.348408	0.356936	0.341394		0.351731	0.354039	0.342284		0.187727	0.218348	0.195042
CCCTAT	0.243025	0.251269	0.26015		0.289684	0.308808	0.255176		0.359464	0.343026	0.339299		0.387611	0.432785	0.38321		0.464078	0.579167	0.4564		0.51507	0.487941	0.535033
CCCTCA	0.209057	0.165405	0.187712		0.326603	0.342022	0.329103		0.383519	0.308033	0.420274		0.299716	0.293939	0.390893		0.471173	0.517588	0.442469		0.140392	0.121172	0.133464
CCCTCC	0.232037	0.233904	0.196838		0.254217	0.254375	0.279926		0.281046	0.279732	0.281316		0.294875	0.383281	0.357814		0.385455	0.453039	0.375444		0.176968	0.167857	0.164429
CCCTCG	0.325257	0.333947	0.353077		0.305964	0.3104	0.327462		0.405987	0.39698	0.40531		0.400258	0.42895	0.426905		0.382528	0.45171	0.395301		0.2192	0.188571	0.190604
CCCTCT	0.492245	0.539294	0.362384		0.387222	0.356909	0.303814		0.4925	0.43677	0.354779		0.538229	0.53875	0.547939		0.509709	0.439608	0.486145		0.647338	0.535901	0.570323
CCCTGA	0.196468	0.184294	0.18879		0.293298	0.253415	0.220582		0.329144	0.353375	0.30349		0.418082	0.461726	0.447683		0.390287	0.376308	0.383451		0.159346	0.173966	0.153305
CCCTGC	0.411807	0.274464	0.256233		0.242601	0.17124	0.146806		0.20176	0.210741	0.192254		0.254589	0.295101	0.284702		0.274923	0.260894	0.263367		0.244653	0.251754	0.295442
CCCTGG	0.126364	0.185471	0.128333		0.213223	0.323571	0.200889		0.233698	0.35724	0.280909		0.336561	0.38384	0.312183		0.337727	0.324806	0.228314		0.0966725	0.122276	0.0887705
CCCTGT	0.169872	0.20771	0.178667		0.266508	0.329956	0.246607		0.33102	0.341533	0.344935		0.533826	0.437463	0.473605		0.4225	0.529661	0.376763		0.646476	0.658318	0.56901
CCCTTA	0.154698	0.172638	0.127212		0.219646	0.257163	0.191657		0.242083	1.84545	0.267233		0.356859	0.35032	0.351234		0.316875	0.349805	0.282021		0.186827	0.18	0.185
CCCTTC	0.0508163	0.081457	0.0555172		0.314175	0.38142	0.272472		0.395023	0.44687	0.304444		0.495066	0.456078	0.433083		0.191014	0.521531	0.395225		0.0852885	0.0941129	0.0811102
CCCTTG	0.210162	0.230597	0.300185		0.304474	0.308079	0.406369		0.425673	0.360797	0.453317		0.41121	0.358947	0.485202		0.33736	0.409114	0.335158		0.314029	0.247647	0.247012
CCCTTT	0.362097	0.354257	0.34209		0.0973451	0.108472	0.113333		0.136571	0.126442	0.120339		0.251508	0.229217	0.183841		0.243261	0.179744	0.257333		1.375	1.37324	1.48126

## Sheet: Figure 3c
protospacer sequence	SaCas9-KKH			v21-R			v21-R-HF
	Replicate1	Replicate2	Replicate3	Replicate1	Replicate2	Replicate3	Replicate1	Replicate2	Replicate3
Control	0.247882	0.166704	0.121241	0.247882	0.166704	0.121241	0.247882	0.166704	0.121241
TAACGTTCTCTATCACTGATA	5.43844	4.84018	3.47014	6.81081	6.26223	4.04888	0.312964	0.280767	0.172737
AATCGTTCTCTATCACTGATA	2.51108	2.23852	1.45542	3.56047	3.61646	2.38687	0.381979	0.32485	0.187664
ATTGGTTCTCTATCACTGATA	1.03109	0.95088	0.583674	1.18776	1.0217	0.661961	0.357516	0.316446	0.221387
ATAGCTTCTCTATCACTGATA	0.303117	0.284412	0.178586	0.298465	0.30216	0.194751	0.372003	0.359578	0.22458
ATACCATCTCTATCACTGATA	0.275052	0.201082	0.157983	0.314103	0.206806	0.24712	0.371164	0.255972	0.170667
ATACGAACTCTATCACTGATA	1.47172	1.00139	0.753679	1.97516	1.28552	0.977413	0.400497	0.243067	0.19562
ATACGTAGTCTATCACTGATA	6.03291	4.134	3.83487	7.61258	4.56543	5.35852	0.34471	0.249895	0.203676
ATACGTTGACTATCACTGATA	0.96317	0.689565	0.515224	1.21475	0.74359	0.557978	0.349603	0.275325	0.217734
ATACGTTCAGTATCACTGATA	2.806	2.12925	1.82884	4.05037	2.72765	2.15262	0.439001	0.331306	0.276107
ATACGTTCTGAATCACTGATA	6.18018	4.87758	4.53831	7.42932	5.7956	4.67593	0.482163	0.338502	0.302071
ATACGTTCTCATTCACTGATA	3.53238	2.39521	2.11066	4.52261	3.45018	2.71566	0.428417	0.338515	0.195843
ATACGTTCTCTTACACTGATA	0.29836	0.213476	0.179761	0.404558	0.367166	0.322732	0.232987	0.199504	0.155735
ATACGTTCTCTAAGACTGATA	0.203499	0.191396	0.143663	0.380473	0.300782	0.229726	0.238612	0.206358	0.136626
ATACGTTCTCTATGTCTGATA	0.892523	0.648102	0.490698	2.10651	2.156	1.63239	0.356684	0.28071	0.181475
ATACGTTCTCTATCTGTGATA	1.11165	0.896767	0.504257	2.50418	2.32093	1.37009	0.391598	0.362233	0.241267
ATACGTTCTCTATCAGAGATA	0.428148	0.355959	0.212462	0.684705	0.697437	0.455735	0.299978	0.283101	0.159871
ATACGTTCTCTATCACACATA	0.243398	0.166562	0.136723	0.3562	0.252474	0.178496	0.293647	0.212509	0.149296
ATACGTTCTCTATCACTCTTA	0.240529	0.170806	0.129472	0.412577	0.296621	0.249554	0.304318	0.210647	0.160681
ATACGTTCTCTATCACTGTAA	0.535831	0.31052	0.252036	1.1172	0.763351	0.602948	0.333088	0.209102	0.168613
ATACGTTCTCTATCACTGAAT	0.540469	0.383154	0.366699	1.14797	0.826122	0.775963	0.371603	0.282995	0.25869
ATACGTTCTCTATCACTGATA	8.16286	6.68513	6.82002	13.7738	10.2707	9.75081	8.56354	7.00286	6.90005

## Sheet: Figure 4a
CCCACT
	v21-R			v21-R-wt			v21-L			v21-L-wildtype			N986S			N986S-wt			SaCas9-KKH			SaCas9
dosage	Replicate1	Replicate2	Replicate3	Replicate1	Replicate2	Replicate3	Replicate1	Replicate2	Replicate3	Replicate1	Replicate2	Replicate3	Replicate1	Replicate2	Replicate3	Replicate1	Replicate2	Replicate3	Replicate1	Replicate2	Replicate3	Replicate1	Replicate2	Replicate3
0.78	0.305524	0.30176	0.234511	0.171546	0.165376	0.162924	0.21301	0.203048	0.195101	0.159	0.188651	0.175493	0.254386	0.273868	0.304944	0.341162	0.34489	0.33827	0.189402	0.199115	0.206325	0.188634	0.20347	0.231106
1.56	0.301963	0.406393	0.471829	0.198664	0.191127	0.202945	0.263646	0.25342	0.247155	0.20419	0.17307	0.161244	0.269723	0.317589	0.397552	0.336608	0.332553	0.335955	0.195858	0.199743	0.201657	0.211586	0.198001	0.203133
3.125	0.401044	0.553114	0.525827	0.185257	0.192237	0.176901	0.317034	0.341252	0.351232	0.185089	0.20756	0.15642	0.415427	0.479718	0.5	0.333328	0.323681	0.325273	0.193991	0.221792	0.217927	0.174552	0.1764	0.213561
6.25	0.45733	0.640226	0.666667	0.182946	0.217924	0.194791	0.581661	0.585933	0.454467	0.191875	0.194341	0.163829	0.729489	0.749917	0.773399	0.329083	0.356664	0.327013	0.256632	0.303448	0.298149	0.182704	0.171875	0.204844
12.5	1.00587	1.35499	1.25917	0.179944	0.167837	0.166407	0.855489	0.94568	0.999531	0.206583	0.194365	0.174074	0.895197	0.953806	1.05087	0.351919	0.362443	0.329174	0.351164	0.321329	0.340446	0.185113	0.190842	0.215807
25	1.53992	1.80151	1.93189	0.232264	0.166897	0.174559	1.01459	1.11971	1.16491	0.20375	0.206226	0.167534	1.16674	1.32821	1.67471	0.336675	0.339745	0.327906	0.352825	0.354081	0.373201	0.181733	0.193611	0.180891
50	2.35478	2.61666	2.64314	0.203668	0.183147	0.178656	1.78199	1.7523	1.66061	0.226692	0.217783	0.164198	1.56717	2.03779	2.2	0.358337	0.340893	0.331036	0.464486	0.421525	0.462089	0.207228	0.204805	0.18
100	2.6029	3.27961	2.97132	0.162642	0.170623	0.189637	1.72004	1.89827	1.83302	0.2082	0.24471	0.178065	2.13091	2.82538	2.69721	0.354839	0.353625	0.351853	0.458396	0.454266	0.530034	0.184502	0.237079	0.212634
CCCATG
	v21-R			v21-R-wt			v21-L			v21-L-wildtype			N986S			N986S-wt			SaCas9-KKH			SaCas9
dosage	Replicate1	Replicate2	Replicate3	Replicate1	Replicate2	Replicate3	Replicate1	Replicate2	Replicate3	Replicate1	Replicate2	Replicate3	Replicate1	Replicate2	Replicate3	Replicate1	Replicate2	Replicate3	Replicate1	Replicate2	Replicate3	Replicate1	Replicate2	Replicate3
0.78	0.469121	0.451153	0.551729	0.401737	0.401828	0.402716	0.916868	0.960661	0.794791	0.401266	0.387397	0.405776	0.451759	0.439318	0.463066	0.40957	0.401291	0.402147	0.401048	0.396689	0.39836	0.383957	0.389098	0.386845
1.56	0.587944	0.605868	0.555539	0.413791	0.416109	0.398853	1.33714	1.13383	1.13211	0.423181	0.40661	0.407392	0.416996	0.429115	0.542204	0.389847	0.384477	0.378905	0.383394	0.378638	0.397986	0.381114	0.377409	0.402902
3.125	0.66621	0.606118	0.753512	0.400134	0.415859	0.430846	1.29586	1.29189	1.31065	0.409944	0.403542	0.413919	0.504227	0.61297	0.626681	0.381185	0.378947	0.378938	0.396056	0.406791	0.399561	0.383922	0.39361	0.3845
6.25	0.956452	1.22267	0.98028	0.398732	0.398735	0.403485	2.08156	2.21288	1.96822	0.400665	0.400659	0.406245	0.573659	0.655518	0.769265	0.384154	0.37452	0.388626	0.38619	0.408376	0.415782	0.386133	0.389516	0.385262
12.5	1.4095	1.10792	1.17193	0.407661	0.400027	0.391501	2.7201	2.34269	3.11961	0.383897	0.422331	0.399068	0.740774	1.12564	0.891063	0.377274	0.393338	0.385567	0.437711	0.436514	0.435185	0.3821	0.403659	0.387152
25	1.67983	2.43141	2.28355	0.401858	0.384067	0.399829	3.46726	3.05936	3.59753	0.388626	0.406485	0.404319	1.22742	1.01545	1.29544	0.379026	0.396831	0.389738	0.455538	0.45322	0.477382	0.3886	0.380223	0.398984
50	2.47672	2.49505	2.93201	0.417504	0.403829	0.405156	3.35562	3.98502	4.1868	0.415592	0.41076	0.404083	1.56581	1.59008	1.74079	0.392882	0.390756	0.392397	0.499851	0.528779	0.498914	0.398955	0.373895	0.386965
100	2.21058	3.02275	2.53555	0.39952	0.406274	0.410262	3.88084	3.98295	3.76059	0.40098	0.409233	0.420425	1.83043	1.72984	1.58863	0.446358	0.398996	0.384616	0.531958	0.507304	0.527099	0.388582	0.405623	0.404241
CCCATT
	v21-R			v21-R-wt			v21-L			v21-L-wildtype			N986S			N986S-wt			SaCas9-KKH			SaCas9
dosage	Replicate1	Replicate2	Replicate3	Replicate1	Replicate2	Replicate3	Replicate1	Replicate2	Replicate3	Replicate1	Replicate2	Replicate3	Replicate1	Replicate2	Replicate3	Replicate1	Replicate2	Replicate3	Replicate1	Replicate2	Replicate3	Replicate1	Replicate2	Replicate3
0.78	0.362104	0.369	0.37436	0.324316	0.325224	0.325398	0.336367	0.346532	0.341522	0.326605	0.325164	0.325201	0.374654	0.390393	0.382762	0.333948	0.331997	0.337651	0.335151	0.340998	0.338434	0.336541	0.375732	0.342942
1.56	0.449955	0.43902	0.475136	0.314699	0.319902	0.321181	0.366961	0.369675	0.363926	0.319547	0.317238	0.321755	0.465229	0.528668	0.47538	0.33756	0.332076	0.333661	0.333823	0.35011	0.33892	0.335025	0.338555	0.341344
3.125	0.506238	0.586817	0.56278	0.315192	0.31648	0.323804	0.449328	0.483593	0.450672	0.308177	0.318786	0.315522	0.578529	0.667108	0.693476	0.322739	0.335944	0.329351	0.340878	0.345416	0.345306	0.333177	0.336161	0.332802
6.25	0.59906	0.647266	0.628782	0.314608	0.314353	0.315909	0.516893	0.496633	0.498977	0.312863	0.316976	0.314923	0.97815	1.11271	0.993313	0.329023	0.333581	0.329329	0.35594	0.357758	0.359321	0.327769	0.333196	0.33541
12.5	1.01383	1.2052	1.19975	0.306871	0.309855	0.318061	0.710633	0.900794	0.801821	0.306774	0.315003	0.374337	1.3657	1.2073	1.2801	0.333355	0.327011	0.330853	0.36845	0.393516	0.39367	0.332537	0.337812	0.332365
25	1.55643	1.76454	1.53847	0.312945	0.311585	0.311553	0.957936	1.12815	1.29981	0.313282	0.326613	0.319199	1.6521	1.85557	1.53599	0.334159	0.336714	0.332486	0.411531	0.444554	0.433017	0.336819	0.340221	0.335875
50	1.98044	2.44432	2.63128	0.335046	0.342293	0.342794	1.68857	1.82729	1.91618	0.331474	0.341325	0.34901	2.0278	2.44823	2.67863	0.343309	0.342546	0.343187	0.485926	0.493133	0.506627	0.346924	0.351012	0.344367
100	2.65226	3.22924	3.57159	0.347811	0.357883	0.342667	1.6104	2.14858	1.86314	0.33458	0.336541	0.338506	2.61087	3.31988	2.86331	0.354011	0.357323	0.359566	0.605447	0.613205	0.568205	0.370464	0.362435	0.352614
CCCGCT
	v21-R			v21-R-wt			v21-L			v21-L-wildtype			N986S			N986S-wt			SaCas9-KKH			SaCas9
dosage	Replicate1	Replicate2	Replicate3	Replicate1	Replicate2	Replicate3	Replicate1	Replicate2	Replicate3	Replicate1	Replicate2	Replicate3	Replicate1	Replicate2	Replicate3	Replicate1	Replicate2	Replicate3	Replicate1	Replicate2	Replicate3	Replicate1	Replicate2	Replicate3
0.78	0.421429	0.356834	0.36549	0.346243	0.339021	0.405202	0.338315	0.317018	0.332678	0.359331	0.367166	0.307692	0.423015	0.379747	0.354266	0.33656	0.353235	0.336014	0.39698	0.401082	0.348929	0.323549	0.400256	0.34514
1.56	0.393981	0.513876	0.423229	0.357143	0.350462	0.389404	0.357779	0.346313	0.411737	0.396789	0.312342	0.309133	0.526587	0.448826	0.375055	0.343352	0.332077	0.3392	0.400456	0.465187	0.373178	0.437269	0.394217	0.339869
3.125	0.430855	0.50935	0.508133	0.359387	0.333715	0.314296	0.530029	0.490745	0.449204	0.393275	0.347002	0.353098	0.416592	0.391569	0.399397	0.342648	0.347401	0.396093	0.406637	0.374516	0.391192	0.37723	0.42016	0.32418
6.25	0.615552	0.804634	0.693596	0.393022	0.344244	0.349923	0.598666	0.492043	0.479954	0.357524	0.365778	0.34755	0.468847	0.45	0.39652	0.35087	0.34939	0.376396	0.398123	0.396885	0.434385	0.381942	0.440417	0.354447
12.5	0.71541	0.787337	0.897174	0.400673	0.311119	0.369	0.618483	0.67078	0.634749	0.368043	0.334253	0.338789	0.608386	0.511532	0.473199	0.348382	0.34708	0.374802	0.425055	0.460199	0.36117	0.328739	0.352941	0.35
25	1.09228	1.43982	1.36606	0.38819	0.345	0.35984	0.949362	0.822133	0.843727	0.443534	0.326466	0.316572	0.50835	0.604692	0.559934	0.347642	0.341335	0.3602	0.468278	0.4415	0.477848	0.403014	0.412417	0.359974
50	1.76478	1.73066	2.08401	0.503395	0.34133	0.372556	1.11787	1.22486	1.18179	0.372572	0.357755	0.393878	0.817127	1.21327	0.936937	0.353306	0.351013	0.518463	0.493219	0.508325	0.52537	0.388067	0.41145	0.384282
100	2.28369	2.26338	2.25643	0.441426	0.344175	0.357252	1.36882	1.60811	1.29225	0.330546	0.39774	0.351626	0.750929	0.871104	0.942285	0.387792	0.3619	0.366027	0.495986	0.5123	0.426136	0.391499	0.491098	0.342027
CCCGTG
	v21-R			v21-R-wt			v21-L			v21-L-wildtype			N986S			N986S-wt			SaCas9-KKH			SaCas9
dosage	Replicate1	Replicate2	Replicate3	Replicate1	Replicate2	Replicate3	Replicate1	Replicate2	Replicate3	Replicate1	Replicate2	Replicate3	Replicate1	Replicate2	Replicate3	Replicate1	Replicate2	Replicate3	Replicate1	Replicate2	Replicate3	Replicate1	Replicate2	Replicate3
0.78	0.375472	0.397508	0.363344	0.32177	0.326711	0.332962	0.339239	0.332731	0.341314	0.321737	0.329527	0.329941	0.329955	0.339828	0.337122	0.334315	0.319727	0.325709	0.327782	0.338395	0.343103	0.335354	0.332359	0.332313
1.56	0.412224	0.422201	0.476071	0.33229	0.33536	0.350514	0.400225	0.366163	0.384722	0.341252	0.336672	0.323935	0.336849	0.352537	0.345004	0.334031	0.338082	0.338118	0.335751	0.340927	0.337595	0.339128	0.34306	0.330641
3.125	0.478073	0.425337	0.634626	0.338578	0.335677	0.340907	0.690273	0.60677	0.638288	0.333659	0.333998	0.330253	0.345603	0.361323	0.355921	0.336027	0.34064	0.338427	0.33824	0.353392	0.3332	0.352918	0.341368	0.338986
6.25	0.543729	0.542702	0.596362	0.332985	0.327244	0.337196	0.828045	1.03627	0.95013	0.337298	0.333512	0.330396	0.359364	0.357675	0.411105	0.342383	0.332725	0.333137	0.342876	0.33849	0.330618	0.339586	0.356895	0.338992
12.5	0.742839	0.842311	0.97619	0.33073	0.333257	0.354899	1.05047	1.361	1.52413	0.340864	0.342793	0.33209	0.389897	0.36856	0.389328	0.34344	0.330599	0.338363	0.361162	0.343996	0.373621	0.357262	0.364474	0.345975
25	0.98024	1.1383	1.26544	0.328697	0.328445	0.326269	1.80423	2.02133	1.878	0.336687	0.338887	0.327694	0.456354	0.494221	0.423372	0.346968	0.353748	0.367453	0.369263	0.358501	0.393428	0.358818	0.349587	0.346096
50	1.37658	1.57965	2.08716	0.334874	0.335733	0.341111	2.51461	2.58171	2.91353	0.339535	0.343246	0.331412	0.513332	0.582178	0.641331	0.354278	0.357647	0.337852	0.382636	0.380451	0.376952	0.344361	0.367955	0.337061
100	1.86191	1.86221	2.27627	0.32563	0.335173	0.3547	2.81571	3.16039	2.86611	0.342736	0.336425	0.336307	0.625443	0.732595	0.590316	0.369326	0.347524	0.351581	0.372657	0.380284	0.384841	0.346812	0.360407	0.351787
CCCGTT
	v21-R			v21-R-wt			v21-L			v21-L-wildtype			N986S			N986S-wt			SaCas9-KKH			SaCas9
dosage	Replicate1	Replicate2	Replicate3	Replicate1	Replicate2	Replicate3	Replicate1	Replicate2	Replicate3	Replicate1	Replicate2	Replicate3	Replicate1	Replicate2	Replicate3	Replicate1	Replicate2	Replicate3	Replicate1	Replicate2	Replicate3	Replicate1	Replicate2	Replicate3
0.78	0.484421	0.407216	0.459276	0.181198	0.182051	0.16619	0.241758	0.252193	0.244862	0.166855	0.196065	0.189324	0.313592	0.383793	0.294118	0.324759	0.32838	0.343975	0.190639	0.190509	0.182531	0.173402	0.220391	0.216925
1.56	0.652244	0.653416	0.654348	0.224214	0.198281	0.201127	0.423138	0.397173	0.456233	0.226253	0.190064	0.173773	0.424089	0.488949	0.457143	0.328118	0.323846	0.325386	0.206811	0.21294	0.224284	0.220106	0.205759	0.211679
3.125	0.874907	0.910291	0.87458	0.190834	0.202327	0.210336	0.485209	0.438149	0.442853	0.185711	0.172975	0.178215	0.70193	0.832023	0.822706	0.329595	0.332801	0.316981	0.228823	0.214746	0.230426	0.217219	0.194693	0.183635
6.25	1.0857	1.53612	1.56023	0.224863	0.200651	0.214802	0.713402	0.717474	0.659097	0.216672	0.188834	0.163258	1.12604	1.28164	1.47137	0.32271	0.339408	0.323763	0.25984	0.294134	0.277747	0.224646	0.200254	0.194924
12.5	2.21287	2.56926	2.61506	0.197386	0.202726	0.22922	1.09487	1.03518	1.17904	0.200941	0.205959	0.198574	1.80771	1.97768	2.17027	0.323537	0.318479	0.333017	0.350774	0.293678	0.295109	0.191378	0.195271	0.190101
25	2.68911	3.11649	3.28725	0.188939	0.203121	0.209309	1.48115	1.51376	1.58141	0.196838	0.20107	0.181789	1.97542	2.3476	2.29563	0.326264	0.336327	0.341178	0.31839	0.363769	0.358671	0.226333	0.204612	0.190226
50	3.51703	3.46106	4.5275	0.202055	0.18563	0.224148	2.18444	2.22385	2.25701	0.191744	0.205388	0.200131	2.6043	2.98086	2.87873	0.326287	0.334357	0.370364	0.501188	0.425538	0.420075	0.20542	0.193079	0.182775
100	4.62564	4.4849	4.29303	0.184365	0.185504	0.197553	2.16811	2.22146	2.34799	0.186935	0.196527	0.190279	3.32241	3.53757	3.48713	0.353594	0.342031	0.336461	0.438206	0.530636	0.524476	0.179563	0.247461	0.248352
CCGACT
	v21-R			v21-R-wt			v21-L			v21-L-wildtype			N986S			N986S-wt			SaCas9-KKH			SaCas9
dosage	Replicate1	Replicate2	Replicate3	Replicate1	Replicate2	Replicate3	Replicate1	Replicate2	Replicate3	Replicate1	Replicate2	Replicate3	Replicate1	Replicate2	Replicate3	Replicate1	Replicate2	Replicate3	Replicate1	Replicate2	Replicate3	Replicate1	Replicate2	Replicate3
0.78	1.06369	0.486407	0.344573	0.957637	0.914419	1.06393	0.325702	0.320189	0.340477	0.49921	0.457879	0.306971	0.307346	0.336948	0.340531	0.496796	0.401377	0.538146	0.290673	0.299512	0.29113	0.302676	0.331165	0.377045
1.56	0.512289	0.635345	0.640709	1.24775	1.82747	1.77958	0.402679	0.453191	0.531832	0.734462	0.517373	0.643601	0.522603	0.381601	0.378705	0.547833	0.571444	0.538255	0.303172	0.301526	0.298269	0.32468	0.364147	0.333469
3.125	0.335421	0.826805	0.810046	1.79086	1.83633	2.24437	0.546857	0.513282	0.639899	1.24514	1.36207	1.20645	0.458605	0.558963	0.554747	0.697138	0.607013	0.666403	0.307954	0.358693	0.322999	0.385615	0.602775	0.378432
6.25	0.581383	0.865925	0.808964	1.77397	1.74416	2.49448	0.586473	0.578789	0.709483	1.71557	1.3915	1.53016	0.492601	0.589807	0.915319	0.831736	1.00605	0.918006	0.354176	0.398117	0.348534	0.497926	0.482118	0.523766
12.5	1.03604	1.10099	1.3197	2.44843	2.65821	2.57585	0.828769	0.620557	0.881303	1.92837	1.69147	1.65439	0.691241	0.865655	0.648858	1.33211	1.31238	1.30489	0.387481	0.39927	0.371538	0.610119	0.664331	0.415921
25	1.37349	1.49204	1.3707	3.03452	2.39411	2.78609	0.934461	0.914939	0.878681	2.14651	2.21237	2.07288	1.4053	0.900259	0.961132	1.63724	1.18895	1.12305	0.483227	0.450769	0.393081	0.87968	0.831614	0.667301
50	1.47864	1.49089	2.10945	3.29104	2.72642	2.98409	1.3748	1.09951	1.43588	1.90097	1.96798	1.86393	0.975754	1.34253	1.45878	1.84095	1.46303	1.34614	0.466298	0.557749	0.565726	0.82018	1.08117	0.677415
100	2.15374	1.75239	2.388	2.78236	2.90185	3.1495	0.82626	1.43669	1.36941	2.17245	2.51317	2.14283	1.19109	1.62308	1.44574	1.76062	1.78246	1.89719	0.473162	0.62355	0.673269	1.07108	1.08317	0.950562
CCGATG
	v21-R			v21-R-wt			v21-L			v21-L-wildtype			N986S			N986S-wt			SaCas9-KKH			SaCas9
dosage	Replicate1	Replicate2	Replicate3	Replicate1	Replicate2	Replicate3	Replicate1	Replicate2	Replicate3	Replicate1	Replicate2	Replicate3	Replicate1	Replicate2	Replicate3	Replicate1	Replicate2	Replicate3	Replicate1	Replicate2	Replicate3	Replicate1	Replicate2	Replicate3
0.78	0.340887	0.408534	0.397676	1.35851	1.22401	1.0891	0.471062	0.492164	0.488162	1.07302	1.11629	1.12536	0.298279	0.336714	0.307517	0.340037	0.382458	0.389678	0.292924	0.293631	0.288565	0.295146	0.312384	0.369821
1.56	0.656871	0.638042	0.697605	1.84432	2.67414	2.15167	0.703903	0.716516	0.738477	1.76577	1.76265	1.30583	0.317184	0.375423	0.381014	0.563164	0.494475	0.404631	0.303388	0.304544	0.303088	0.320377	0.30469	0.297266
3.125	0.527892	0.900043	0.795107	2.16003	2.17615	2.49376	0.973093	0.999956	0.877388	2.0242	1.95264	1.47414	0.334729	0.445085	0.430396	0.683638	0.563726	0.562813	0.311239	0.302692	0.301261	0.338669	0.326932	0.310799
6.25	0.763908	1.07679	1.03187	2.49525	2.43799	2.76282	1.30814	1.33786	1.06262	2.46789	2.47775	2.52172	0.376283	0.608274	0.548178	0.697628	0.768538	0.609261	0.321948	0.310202	0.305598	0.33428	0.327006	0.333592
12.5	1.04242	1.41002	1.32676	3.10713	3.09162	3.1513	1.66172	1.65514	1.79462	2.83985	2.82783	2.36208	0.512287	0.769199	0.615203	1.09579	0.92043	1.1067	0.316456	0.311636	0.328372	0.370456	0.382858	0.333007
25	1.0227	1.86222	1.80478	3.22732	3.5179	3.17611	1.88457	2.20952	2.07806	2.99243	2.98785	2.35155	0.504513	0.920671	0.64762	1.48585	1.26351	1.00891	0.332053	0.346357	0.341302	0.444857	0.412204	0.332312
50	1.53737	2.3024	2.25522	3.42427	3.54183	3.64424	2.37932	2.47223	2.39579	3.53979	3.20996	3.24777	0.77173	1.03057	1.06427	1.12045	1.94846	1.87415	0.3432	0.349366	0.35122	0.486218	0.451511	0.401857
100	1.63841	2.55743	2.25366	3.3173	3.347	2.6518	2.20183	1.89708	2.30025	2.48253	3.19099	2.90985	0.954483	1.25155	1.04218	1.47368	1.39017	1.23922	0.361525	0.334942	0.344242	0.381153	0.470792	0.314214
CCGATT
	v21-R			v21-R-wt			v21-L			v21-L-wildtype			N986S			N986S-wt			SaCas9-KKH			SaCas9
dosage	Replicate1	Replicate2	Replicate3	Replicate1	Replicate2	Replicate3	Replicate1	Replicate2	Replicate3	Replicate1	Replicate2	Replicate3	Replicate1	Replicate2	Replicate3	Replicate1	Replicate2	Replicate3	Replicate1	Replicate2	Replicate3	Replicate1	Replicate2	Replicate3
0.78	0.601381	0.586964	0.465406	2.58091	2.56359	2.48775	0.288388	0.231808	0.324147	1.25259	1.40021	1.19634	0.387245	0.387664	0.353425	0.841842	0.964904	0.774977	0.178998	0.191698	0.215667	0.396951	0.381385	0.310011
1.56	0.721717	0.966993	1.09398	3.08893	2.73894	2.92742	0.437007	0.536441	0.485388	2.2002	1.95371	1.68462	0.416404	0.59205	0.477075	1.35877	1.43636	1.34366	0.345455	0.300034	0.300158	0.493818	0.455519	0.375247
3.125	1.27973	1.52504	1.64123	5.03669	4.82187	4.78838	0.88781	0.818182	0.778554	2.27212	2.42543	1.82876	1.04522	1.31755	1.11255	2.37571	2.64272	2.48482	0.382305	0.394102	0.432051	0.864719	0.854457	0.577402
6.25	1.97154	2.07845	2.16212	5.8103	5.8208	5.53589	1.31829	1.16282	1.24906	3.90578	4.04375	3.55217	1.68461	2.0287	1.87627	3.53107	3.73259	3.54651	0.427401	0.476782	0.415692	1.14535	1.37809	1.02402
12.5	2.40019	3.20394	3.50935	6.61392	6.52871	6.40753	1.86375	1.78386	1.73368	4.48541	4.81928	3.99705	1.70401	2.88462	2.95337	4.65549	4.45942	4.48048	0.559723	0.551593	0.538908	2.00278	2.18006	1.52322
25	3.55542	4.16107	4.29105	6.79667	6.7863	6.81463	2.19437	2.29612	2.39209	5.40346	5.43742	4.39572	2.96252	3.69898	3.34046	5.12153	5.35146	5.25633	0.791289	0.813348	0.821474	2.3294	2.56466	1.90419
50	3.60281	4.67148	4.66692	7.55633	7.5478	7.24589	3.14286	3.2183	2.97837	6.08365	5.92417	5.6394	3.44595	4.23049	3.75634	5.97572	6.01641	6.03683	1.19884	1.23615	1.15861	2.7736	3.06118	2.34149
100	4.64078	5.21235	5.12568	7.45891	7.65379	7.57457	3.47606	3.66248	3.47721	6.50183	6.72192	5.65623	4.02363	4.49244	4.52744	5.88859	5.42126	5.41862	1.30358	1.29595	1.37326	2.50171	3.1252	2.53851
CCGGCT
	v21-R			v21-R-wt			v21-L			v21-L-wildtype			N986S			N986S-wt			SaCas9-KKH			SaCas9
dosage	Replicate1	Replicate2	Replicate3	Replicate1	Replicate2	Replicate3	Replicate1	Replicate2	Replicate3	Replicate1	Replicate2	Replicate3	Replicate1	Replicate2	Replicate3	Replicate1	Replicate2	Replicate3	Replicate1	Replicate2	Replicate3	Replicate1	Replicate2	Replicate3
0.78	0.410796	0.392065	0.428056	0.710549	0.626349	0.618075	0.396575	0.398677	0.431242	0.451295	0.511418	0.51591	0.383152	0.386862	0.379721	0.397453	0.379906	0.395651	0.375899	0.412157	0.373074	0.381138	0.385223	0.371097
1.56	0.440222	0.428179	0.424732	0.794841	0.836554	0.914848	0.429971	0.42041	0.429208	0.581418	0.536398	0.599234	0.383905	0.3982	0.414247	0.661535	0.666872	0.565266	0.372093	0.371185	0.374256	0.376016	0.381226	0.399242
3.125	0.456571	0.529962	0.490905	1.37381	1.49231	1.37291	0.426777	0.491124	0.466361	0.833795	0.63377	0.729293	0.399743	0.402218	0.437868	1.0127	0.881242	1.00336	0.357631	0.373323	0.441211	0.374726	0.381697	0.403974
6.25	0.5782	0.578082	0.552184	1.86025	1.27947	1.72419	0.47406	0.489987	0.577708	0.935522	0.939033	1.04341	0.463531	0.4653	0.429262	0.944642	1.2324	1.08817	0.393324	0.378769	0.398072	0.414501	0.425717	0.461054
12.5	0.701049	0.726877	0.710151	2.36228	2.54976	2.47526	0.595218	0.610883	0.624141	1.42252	1.17616	1.32257	0.45049	0.483934	0.512121	1.69434	1.45977	1.83491	0.415094	0.40615	0.413548	0.418556	0.457121	0.44567
25	0.892185	0.927621	0.939049	2.89849	3.22012	2.79271	0.782805	0.66484	0.922028	2.06307	1.93545	1.92366	0.611965	0.57235	0.610962	2.45283	2.38078	2.47247	0.414462	0.441669	0.409037	0.470292	0.506069	0.488382
50	1.3902	1.2056	1.09179	3.31163	3.22253	3.34526	0.900415	0.786248	0.923053	2.42413	2.17788	2.51042	0.698602	0.797187	0.784079	2.53539	2.14367	2.72902	0.451564	0.459237	0.48754	0.605872	0.607961	0.515833
100	1.18035	1.57651	1.39419	3.74699	4.23475	4.11355	0.93443	1.19162	0.970775	3.14898	2.45564	2.67758	0.905626	0.864666	0.670062	3.2427	3.02241	3.20676	0.472691	0.457439	0.476011	0.81585	0.618631	0.739602
CCGGTG
	v21-R			v21-R-wt			v21-L			v21-L-wildtype			N986S			N986S-wt			SaCas9-KKH			SaCas9
dosage	Replicate1	Replicate2	Replicate3	Replicate1	Replicate2	Replicate3	Replicate1	Replicate2	Replicate3	Replicate1	Replicate2	Replicate3	Replicate1	Replicate2	Replicate3	Replicate1	Replicate2	Replicate3	Replicate1	Replicate2	Replicate3	Replicate1	Replicate2	Replicate3
0.78	0.621124	0.540219	0.593797	1.39787	1.61359	1.58229	0.654282	0.62264	0.572982	1.30801	1.28113	1.46599	0.602612	0.602116	0.621595	0.711937	0.842999	0.736286	0.628246	0.584468	0.681156	0.638757	0.597545	0.633445
1.56	0.66899	0.64999	0.644628	2.38976	2.50276	2.21957	0.603288	0.725045	0.63807	2.17856	2.36567	2.13656	0.613772	0.670429	0.618056	0.997026	0.990277	1.00289	0.60257	0.561171	0.622913	0.605839	0.578725	0.606565
3.125	0.727381	0.839323	0.746663	3.03961	3.03396	3.12458	0.794155	0.79346	0.861571	3.00414	2.80599	2.83602	0.575052	0.620071	0.679625	1.3945	1.29431	1.30486	0.689006	0.601826	0.704515	0.607786	0.626595	0.683372
6.25	0.96933	1.01781	0.934233	3.85373	3.79861	3.79054	1.03822	0.908436	0.989907	4.0517	3.46943	4.09779	0.682271	0.684306	0.663695	1.84863	2.05791	1.74304	0.663038	0.570884	0.587274	0.607919	0.66471	0.586441
12.5	1.03395	1.14409	1.26496	4.50262	4.64309	4.67778	1.24694	1.27621	1.19795	4.32196	4.24595	4.02388	0.732709	0.713857	0.782442	2.39102	2.52798	2.47023	0.573691	0.556428	0.59665	0.656654	0.605445	0.67588
25	1.65508	1.77225	1.78956	5.12342	5.4185	4.66766	1.8458	1.76688	1.66835	5.25271	5.42352	5.22046	0.826278	0.824451	0.801356	3.18271	3.25885	3.34915	0.548555	0.534005	0.580094	0.616243	0.576892	0.605976
50	1.7626	1.70685	1.86265	5.47747	5.38678	5.07301	2.01881	2.31403	2.41673	5.14921	5.01904	5.09246	0.826981	0.94849	0.947278	3.89682	3.77177	4.05205	0.611509	0.591958	0.63964	0.658483	0.561854	0.621249
100	1.79907	2.57922	2.93579	5.63159	5.94755	6.23356	2.41964	2.63835	2.75749	6.66604	6.54164	6.23655	0.900638	1.04638	1.05905	3.99292	4.18569	4.2741	0.562253	0.567802	0.564308	0.672166	0.576078	0.681087
CCGGTT
	v21-R			v21-R-wt			v21-L			v21-L-wildtype			N986S			N986S-wt			SaCas9-KKH			SaCas9
dosage	Replicate1	Replicate2	Replicate3	Replicate1	Replicate2	Replicate3	Replicate1	Replicate2	Replicate3	Replicate1	Replicate2	Replicate3	Replicate1	Replicate2	Replicate3	Replicate1	Replicate2	Replicate3	Replicate1	Replicate2	Replicate3	Replicate1	Replicate2	Replicate3
0.78	0.311218	0.337345	0.266398	0.865697	1.01603	1.13364	0.264964	0.240865	0.223077	0.412269	0.368033	0.428571	0.298469	0.274176	0.2563	0.295267	0.344092	0.37721	0.207466	0.225806	0.23184	0.247202	0.217836	0.257926
1.56	0.509887	0.435286	0.522615	2.58025	2.3049	2.2318	0.352894	0.246322	0.216689	0.532844	0.567046	0.53324	0.392634	0.395439	0.399334	0.551827	0.587756	0.662309	0.20683	0.20898	0.221718	0.178726	0.202925	0.190352
3.125	0.586703	0.688433	0.631962	3.04008	3.1753	3.28098	0.290229	0.30785	0.262061	0.589481	0.797725	0.734336	0.609492	0.807467	0.656852	1.27452	1.13653	1.09522	0.253952	0.236652	0.190641	0.233438	0.226785	0.213039
6.25	0.913455	1.01814	0.929806	3.82242	3.94745	3.9663	0.542676	0.347726	0.401904	1.59893	1.37359	1.63176	0.960674	1.10263	1.11763	1.43448	1.54222	1.51969	0.215569	0.210202	0.220715	0.323385	0.309931	0.349745
12.5	1.76585	1.63726	1.65203	5.20105	4.71393	4.48718	0.740986	0.558069	0.62552	2.01026	2.4489	2.09037	1.47192	1.54885	1.44187	2.46942	2.47077	2.66115	0.21984	0.254763	0.220755	0.423954	0.387431	0.419101
25	2.0916	2.60885	2.73969	5.22363	5.60716	5.46352	0.709587	0.857295	0.744971	2.43607	2.65294	2.71722	1.91807	2.07078	2.13429	2.56592	2.72294	2.66952	0.279121	0.257557	0.246694	0.505172	0.529491	0.530402
50	2.79657	3.50168	2.98605	6.10487	6.10258	6.26559	1.18149	1.24351	1.07074	3.47942	3.30015	3.46742	2.45003	2.68783	2.83729	4.03346	4.02468	3.87812	0.331737	0.291629	0.309766	0.793612	1.01795	0.919363
100	3.63727	3.5496	4.01194	5.9329	6.39561	6.48734	1.71625	1.62002	1.68984	3.94828	4.73348	4.24662	3.02977	3.83469	4.10788	4.70383	4.38739	4.73934	0.407527	0.313226	0.280872	0.97783	1.08866	0.872067
CCAACT
	v21-R			v21-R-wt			v21-L			v21-L-wildtype			N986S			N986S-wt			SaCas9-KKH			SaCas9
dosage	Replicate1	Replicate2	Replicate3	Replicate1	Replicate2	Replicate3	Replicate1	Replicate2	Replicate3	Replicate1	Replicate2	Replicate3	Replicate1	Replicate2	Replicate3	Replicate1	Replicate2	Replicate3	Replicate1	Replicate2	Replicate3	Replicate1	Replicate2	Replicate3
0.78	0.31176	0.335276	0.238114	0.168051	0.139638	0.156971	0.15682	0.153678	0.18115	0.162419	0.195755	0.145387	0.158408	0.230248	0.180627	0.35035	0.364275	0.407074	0.168084	0.174901	0.179086	0.164971	0.204245	0.16753
1.56	0.379178	0.642905	0.560162	0.200311	0.200476	0.201043	0.236857	0.245848	0.226761	0.205366	0.226152	0.168991	0.208906	0.288262	0.313621	0.368649	0.41491	0.452487	0.224592	0.287796	0.24505	0.192663	0.25229	0.205087
3.125	0.689655	0.80889	0.833943	0.240216	0.199573	0.225237	0.589028	0.729188	0.637177	0.243936	0.226491	0.157949	0.31805	0.325553	0.332577	0.370088	0.413653	0.403388	0.239336	0.258246	0.273182	0.260529	0.223515	0.142995
6.25	0.772232	1.07816	1.16897	0.19112	0.225878	0.18578	0.737311	0.650682	0.787985	0.19744	0.231687	0.17597	0.373583	0.517452	0.361783	0.415246	0.38848	0.411608	0.289028	0.271679	0.260833	0.232303	0.188813	0.154421
12.5	1.60245	1.77348	1.87948	0.181128	0.178795	0.187449	1.10544	1.25889	1.21184	0.234128	0.184603	0.156569	0.520656	0.723287	0.683346	0.397012	0.364649	0.388436	0.277897	0.322912	0.282495	0.209792	0.233743	0.17054
25	2.17726	2.90257	2.6334	0.213301	0.168596	0.187272	1.46566	1.83457	1.72305	0.208783	0.167246	0.20378	0.639027	0.732143	0.795667	0.41548	0.442607	0.451863	0.406877	0.322392	0.356461	0.220967	0.192806	0.15807
50	3.33885	3.36025	3.27874	0.189827	0.182701	0.2075	2.66189	2.19648	2.32277	0.257759	0.216667	0.174594	0.747539	1.40071	1.12772	0.426604	0.363125	0.418928	0.487617	0.523371	0.430043	0.214953	0.215116	0.176568
100	2.84583	3.10938	3.30589	0.216113	0.169523	0.159753	2.55713	2.38732	2.43865	0.193631	0.198503	0.169209	1.01365	1.59387	1.55541	0.449744	0.468244	0.5449	0.434311	0.390229	0.385128	0.162405	0.207275	0.175341
CCAATG
	v21-R			v21-R-wt			v21-L			v21-L-wildtype			N986S			N986S-wt			SaCas9-KKH			SaCas9
dosage	Replicate1	Replicate2	Replicate3	Replicate1	Replicate2	Replicate3	Replicate1	Replicate2	Replicate3	Replicate1	Replicate2	Replicate3	Replicate1	Replicate2	Replicate3	Replicate1	Replicate2	Replicate3	Replicate1	Replicate2	Replicate3	Replicate1	Replicate2	Replicate3
0.78	0.214286	0.267041	0.243661	0.10746	0.126715	0.111594	0.158144	0.185653	0.186039	0.130496	0.150606	0.140855	0.160284	0.175704	0.133286	0.378908	0.395772	0.382514	0.125765	0.138146	0.137703	0.13177	0.208283	0.142112
1.56	0.432957	0.441422	0.472609	0.140428	0.152816	0.143699	0.320022	0.294133	0.315196	0.182966	0.156085	0.129624	0.158399	0.221161	0.201917	0.359574	0.414118	0.342522	0.175023	0.160703	0.193413	0.17731	0.189003	0.124204
3.125	0.625556	0.903846	0.656164	0.147987	0.143943	0.128459	1.36799	1.56281	1.51694	0.166281	0.169162	0.165331	0.189886	0.289182	0.274061	0.362942	0.370837	0.395099	0.178323	0.172344	0.181655	0.162013	0.175646	0.141679
6.25	1.22505	1.39249	1.46362	0.168805	0.158441	0.14632	1.96345	2.2694	1.7932	0.176538	0.179763	0.14093	0.328662	0.322787	0.336273	0.460508	0.403861	0.454911	0.176346	0.198744	0.221269	0.15497	0.161309	0.144611
12.5	1.82441	2.29137	2.05785	0.121206	0.163574	0.134651	2.79745	2.91289	3.06956	0.17378	0.15324	0.165475	0.379877	0.538434	0.535944	0.377293	0.444526	0.382333	0.203819	0.2269	0.210279	0.178429	0.167917	0.126111
25	2.65844	2.58474	2.68726	0.192056	0.157053	0.119057	3.35052	3.26087	3.42429	0.167783	0.174107	0.138285	0.51088	0.627551	0.70858	0.35622	0.380082	0.420379	0.203413	0.206886	0.199047	0.155385	0.180987	0.124782
50	3.50776	3.17507	3.46465	0.166484	0.146706	0.160106	3.92598	4.06435	4.02762	0.167686	0.157367	0.137901	0.795836	1.02764	1.15731	0.424314	0.428604	0.371211	0.236007	0.241867	0.2254	0.188161	0.177419	0.134679
100	2.81749	3.70931	3.56653	0.179306	0.138206	0.125293	3.79969	3.92084	3.61693	0.182098	0.147678	0.125447	1.05404	1.14659	1.00041	0.446107	0.562542	0.405447	0.255565	0.236815	0.254195	0.121777	0.17093	0.146219
CCAATT
	v21-R			v21-R-wt			v21-L			v21-L-wildtype			N986S			N986S-wt			SaCas9-KKH			SaCas9
dosage	Replicate1	Replicate2	Replicate3	Replicate1	Replicate2	Replicate3	Replicate1	Replicate2	Replicate3	Replicate1	Replicate2	Replicate3	Replicate1	Replicate2	Replicate3	Replicate1	Replicate2	Replicate3	Replicate1	Replicate2	Replicate3	Replicate1	Replicate2	Replicate3
0.78	0.590942	0.544356	0.690629	0.268742	0.207415	0.203661	0.233723	0.228661	0.243261	0.215887	0.26109	0.225478	0.483738	0.594547	0.358767	0.387023	0.389226	0.399573	0.222407	0.218962	0.247261	0.236996	0.303339	0.310333
1.56	0.947314	1.23889	1.17441	0.335353	0.263784	0.309331	0.411389	0.395513	0.399202	0.282058	0.272514	0.235225	0.469351	0.572468	0.482607	0.463761	0.365959	0.429706	0.318638	0.371307	0.393139	0.333145	0.34585	0.238749
3.125	1.72097	2.19266	1.92295	0.249336	0.338008	0.290642	0.775813	0.765146	0.880691	0.251734	0.255219	0.22127	0.925446	1.10728	1.02021	0.430862	0.428545	0.446639	0.363307	0.364368	0.400655	0.309897	0.306148	0.249445
6.25	2.22309	2.46527	2.78537	0.251305	0.307499	0.303509	1.11527	1.2814	1.40633	0.265629	0.250851	0.201476	0.950398	1.02167	1.14616	0.373186	0.425269	0.402009	0.431295	0.455975	0.42165	0.339772	0.323223	0.261987
12.5	2.67968	3.78378	3.42842	0.315378	0.346184	0.286064	2.07735	1.9855	2.58	0.263409	0.291877	0.255388	1.83634	1.94472	2.04325	0.426136	0.422604	0.381223	0.423979	0.48428	0.510095	0.363111	0.320059	0.249224
25	4.01424	4.0601	4.58771	0.289933	0.265518	0.285027	2.8636	3.0095	3.34081	0.329157	0.308052	0.297573	2.21595	2.59864	2.5958	0.424843	0.409683	0.426924	0.828656	0.775112	0.793031	0.339994	0.358389	0.262245
50	4.15184	4.97555	5.36475	0.282112	0.263058	0.305882	3.79879	3.15875	4.14169	0.227019	0.259078	0.219697	2.89607	3.31754	3.1995	0.485502	0.47843	0.442302	1.04177	1.06236	1.11127	0.335368	0.377655	0.268167
100	4.5051	4.83394	5.31368	0.223178	0.21338	0.224642	3.32687	3.51815	3.74781	0.284952	0.371355	0.214488	2.83528	3.48009	3.29285	0.470858	0.542767	0.689105	0.789307	0.811769	1.03623	0.249417	0.292368	0.313141
CCAGCT
	v21-R			v21-R-wt			v21-L			v21-L-wildtype			N986S			N986S-wt			SaCas9-KKH			SaCas9
dosage	Replicate1	Replicate2	Replicate3	Replicate1	Replicate2	Replicate3	Replicate1	Replicate2	Replicate3	Replicate1	Replicate2	Replicate3	Replicate1	Replicate2	Replicate3	Replicate1	Replicate2	Replicate3	Replicate1	Replicate2	Replicate3	Replicate1	Replicate2	Replicate3
0.78	0.290497	0.350103	0.318762	0.200138	0.230064	0.198923	0.202656	0.197391	0.195356	0.18126	0.220091	0.22	0.214583	0.257174	0.182274	0.373542	0.389718	0.384273	0.143508	0.162806	0.16168	0.169545	0.18556	0.173597
1.56	0.482287	0.525429	0.513931	0.263889	0.215983	0.213501	0.258951	0.26963	0.237408	0.221116	0.265771	0.211988	0.180344	0.238872	0.297527	0.417914	0.393867	0.346488	0.215751	0.263234	0.229397	0.181164	0.188493	0.179171
3.125	0.642364	0.739156	0.66674	0.268886	0.246955	0.254129	0.60765	0.590038	0.560919	0.241133	0.267542	0.213379	0.208236	0.259798	0.312555	0.40608	0.403644	0.374443	0.220751	0.247811	0.226956	0.151306	0.170631	0.204516
6.25	1.23531	1.33304	1.07914	0.247117	0.232795	0.267023	0.740715	0.790074	0.718227	0.229524	0.235375	0.212059	0.305209	0.404344	0.406839	0.405168	0.38911	0.433656	0.283463	0.279546	0.258717	0.162308	0.186916	0.204297
12.5	1.63495	1.91608	1.72731	0.312307	0.255959	0.282522	1.22448	1.17828	1.27663	0.233973	0.245882	0.227138	0.435916	0.626816	0.664027	0.411731	0.390884	0.425656	0.271186	0.29754	0.307627	0.166482	0.182957	0.191381
25	2.10474	2.06413	2.36357	0.390209	0.264641	0.268513	1.74866	1.63043	1.76109	0.241422	0.249926	0.198665	0.649068	0.887059	0.897314	0.398936	0.44398	0.441007	0.345711	0.391078	0.319891	0.159617	0.199081	0.175474
50	2.4344	2.92	2.7561	0.339148	0.272702	0.273846	2.28947	2.12938	2.28737	0.262144	0.270796	0.264934	0.965878	1.40186	1.02935	0.378751	0.388087	0.420114	0.373594	0.42233	0.410905	0.16226	0.17974	0.178122
100	2.83554	3.13015	2.44352	0.328447	0.280456	0.285774	2.30164	2.13083	2.23102	0.301531	0.329713	0.309471	0.839006	1.68867	1.52579	0.48482	0.543011	0.390563	0.483849	0.456704	0.512577	0.252009	0.20212	0.179804
CCAGTG
	v21-R			v21-R-wt			v21-L			v21-L-wildtype			N986S			N986S-wt			SaCas9-KKH			SaCas9
dosage	Replicate1	Replicate2	Replicate3	Replicate1	Replicate2	Replicate3	Replicate1	Replicate2	Replicate3	Replicate1	Replicate2	Replicate3	Replicate1	Replicate2	Replicate3	Replicate1	Replicate2	Replicate3	Replicate1	Replicate2	Replicate3	Replicate1	Replicate2	Replicate3
0.78	0.497696	0.477457	0.500459	0.354691	0.351252	0.349389	0.5285	0.492639	0.476458	0.336078	0.343955	0.356815	0.363207	0.372887	0.360829	0.342262	0.341213	0.350597	0.338142	0.351438	0.346122	0.349948	0.340039	0.404435
1.56	0.653044	0.70545	0.645485	0.356063	0.349876	0.360579	0.638669	0.529884	0.647056	0.359445	0.352963	0.350155	0.413138	0.410176	0.398189	0.347283	0.346387	0.349396	0.343982	0.381822	0.348568	0.341509	0.352598	0.346085
3.125	0.823495	0.942031	1.05858	0.354628	0.363963	0.358002	0.822314	0.969623	0.684629	0.356273	0.350157	0.352419	0.44068	0.422683	0.436039	0.339257	0.347893	0.351347	0.345991	0.356606	0.34957	0.350417	0.347993	0.35053
6.25	1.26776	1.42172	1.3336	0.34913	0.347477	0.346555	1.23314	1.21345	1.06519	0.354116	0.361692	0.375352	0.495146	0.476105	0.492619	0.342604	0.348266	0.352536	0.349876	0.35516	0.362113	0.340043	0.343452	0.357128
12.5	1.78523	2.15322	2.35795	0.365172	0.347477	0.349629	1.93837	1.7673	1.77546	0.376508	0.354246	0.357786	0.5485	0.589464	0.658083	0.345815	0.345947	0.348848	0.356051	0.372762	0.360477	0.350591	0.344424	0.35512
25	2.61571	3.0474	2.83309	0.357097	0.36149	0.361952	2.41119	2.63484	2.17754	0.373491	0.369803	0.37244	0.860517	0.929098	0.7368	0.338576	0.340087	0.354414	0.369182	0.383613	0.376858	0.352841	0.34852	0.34317
50	2.83517	2.89411	3.55851	0.393627	0.375925	0.374055	2.11088	3.0664	2.5683	0.418564	0.390309	0.398249	1.09986	1.17225	1.09299	0.357191	0.353745	0.354517	0.387148	0.407568	0.402215	0.348442	0.347957	0.352411
100	2.99366	3.11478	3.2607	0.385095	0.371928	0.377181	2.39448	2.18812	2.62784	0.436857	0.412626	0.433969	1.25239	1.15141	1.54386	0.352504	0.368094	0.357551	0.426808	0.414101	0.401589	0.350183	0.359327	0.357453
CCAGTT
	v21-R			v21-R-wt			v21-L			v21-L-wildtype			N986S			N986S-wt			SaCas9-KKH			SaCas9
dosage	Replicate1	Replicate2	Replicate3	Replicate1	Replicate2	Replicate3	Replicate1	Replicate2	Replicate3	Replicate1	Replicate2	Replicate3	Replicate1	Replicate2	Replicate3	Replicate1	Replicate2	Replicate3	Replicate1	Replicate2	Replicate3	Replicate1	Replicate2	Replicate3
0.78	0.873344	0.852223	0.83709	0.171346	0.156117	0.16875	0.194709	0.207091	0.172677	0.151147	0.17939	0.409322	0.398411	0.359389	0.326177	0.540853	0.500624	0.605795	0.167963	0.163458	0.163009	0.131798	0.184154	0.153612
1.56	1.79908	2.22626	2.15065	0.244729	0.241896	0.263337	0.329372	0.412234	0.417375	0.199875	0.213014	0.20799	0.484009	0.607599	0.605127	0.560886	0.55024	0.580597	0.210718	0.192892	0.182069	0.196273	0.184545	0.160027
3.125	2.43719	2.31562	2.1402	0.249618	0.220251	0.232323	0.367519	0.389801	0.375767	0.226519	0.208754	0.204222	0.774707	0.940171	0.854704	0.577107	0.582999	0.669786	0.236397	0.203797	0.219391	0.202609	0.193094	0.174645
6.25	2.69734	3.14524	3.27705	0.250462	0.240629	0.257711	0.558699	0.631994	0.563693	0.191412	0.208799	0.175185	1.30071	1.56665	1.52609	0.498839	0.598725	0.62694	0.240377	0.222406	0.245953	0.190631	0.177909	0.16801
12.5	3.81635	3.61526	3.76275	0.302292	0.286525	0.237967	0.923489	0.924874	0.926537	0.21961	0.231	0.237693	1.43725	1.90683	1.97284	0.63673	0.736631	0.598171	0.335823	0.304185	0.371214	0.185831	0.184774	0.160861
25	4.31256	4.77839	4.91278	0.390934	0.267619	0.25066	1.32513	1.44963	1.41005	0.221414	0.239184	0.207827	2.04579	2.33251	2.38441	0.858816	0.772653	0.697597	0.382791	0.365047	0.470892	0.167071	0.165254	0.156105
50	5.28151	5.81629	5.54501	0.352756	0.290723	0.334517	2.17453	2.10276	2.1284	0.264127	0.238045	0.212147	2.65373	3.13557	3.23695	0.703075	0.887898	0.823805	0.620016	0.531511	0.678442	0.180163	0.171103	0.153742
100	5.57318	5.81065	5.76756	0.369219	0.33637	0.32118	2.24709	2.29055	2.02606	0.269114	0.300142	0.266881	3.13346	3.37758	3.27903	0.783736	0.649812	0.881341	0.84869	0.72466	0.833333	0.14682	0.171073	0.149047

## Sheet: Figure 4b
	v21-R			v21-L			v21-R-HF			SaCas9-KKH			N986S			v21-L-wt			N986S-wt			SaCas9			Control
gRNA sequence	Replicate1	Replicate2	Replicate3	Replicate1	Replicate2	Replicate3	Replicate1	Replicate2	Replicate3	Replicate1	Replicate2	Replicate3	Replicate1	Replicate2	Replicate3	Replicate1	Replicate2	Replicate3	Replicate1	Replicate2	Replicate3	Replicate1	Replicate2	Replicate3	Replicate1	Replicate2	Replicate3
AGACAGGAGGAGGAGGTCACC	9.7806	12.1079	11.4504	40.2986	51.5628	55.8711	23.0159	23.8144	21.7515	2.66838	2.78218	2.64252	11.6681	14.144	13.4104	1.17505	1.18917	1.16413	1.09001	1.09798	1.19257	1.12621	1.09497	1.14101	1.08022	1.15081	0.86784
ATGTTAACCATGCTGCCAAAG	8.73482	46.705	21.4883	10.237	16.7749	17.8126	4.63892	5.8531	5.10387	8.87105	9.96232	9.5933	21.1249	53.5059	67.0636	1.2143	1.19346	0.936849	2.03789	1.20084	1.5444	1.66138	1.34964	0.958415	1.27927	1.11517	1.17545
AGTAGGGTGTGGCAGCTGAGA	11.1576	21.4169	18.0409	11.0126	23.3783	25.0426	10.3145	9.65811	9.6008	4.38008	3.7784	3.5874	13.6331	15.2379	14.4003	1.50449	1.31429	1.364	1.33466	1.13206	0.895864	1.12169	0.778801	0.985577	1.32687	1.0841	1.1155
CCAAGGGGCATGGAAGGAAGC	23.9249	24.6494	30.4717	12.0916	12.0329	12.0457	24.9891	23.6433	25.2023	3.88629	3.47536	3.62869	18.713	15.7733	22.079	1.48752	1.37616	1.48287	1.70366	1.59282	1.5174	1.41604	1.22406	1.23901	1.53953	1.46396	1.31279
ATGATGGCTGCAGACATCCCG	32.7243	37.6313	36.8953	29.2845	27.7644	26.276	34.9807	34.7237	31.5539	4.30708	4.2494	4.67853	18.5462	17.2722	17.9293	4.07633	4.00154	4.26841	3.16965	2.77921	2.91599	3.67484	4.31638	3.11508	1.27594	1.15026	1.29578
ACCTGGACCAAGGAGCTCAGC	16.7513	15.1453	16.7811	25.5983	29.9436	39.3168	25.0187	18.5954	15.2395	2.52229	2.51354	2.7097	9.67893	10.2575	10.0164	2.20589	2.59562	2.50964	1.28455	1.79578	1.5985	1.31376	1.05374	1.88788	1.05899	1.64992	1.6753

## Sheet: Figure 4c
	v21R			v21L			v21R-HF			SaCas9-KKH			986S			v21L-wt			986S-wt			SaCas9			control
gRNA sequence	Replicate1	Replicate2	Replicate3	Replicate1	Replicate2	Replicate3	Replicate1	Replicate2	Replicate3	Replicate1	Replicate2	Replicate3	Replicate1	Replicate2	Replicate3	Replicate1	Replicate2	Replicate3	Replicate1	Replicate2	Replicate3	Replicate1	Replicate2	Replicate3	Replicate1	Replicate2	Replicate3
CCTGCATGGTGGTTTCTAGGT	11.9089	15.0233	9.14741	5.19477	6.08289	4.51033	17.8918	17.2903	10.2287	3.18601	3.40623	3.1332	9.36631	9.07417	7.91491	9.06005	9.65832	8.35912	16.07	16.3243	12.342	5.68675	5.94693	3.74388	3.44776	0.880206	0.729498
AGGTCACCACCATGATCCTGG	32.4793	55.4872	56.6887	63.8648	59.9844	66.7358	62.8162	67.7751	54.0975	8.10754	7.87625	7.89675	42.6489	44.2793	52.3643	61.0667	74.7709	71.7493	46.7888	43.2258	45.9605	6.25169	5.78424	6.62024	1.21172	1.19325	1.11402
TCACCACCATGATCCTGGAGG	27.3699	28.5251	28.7767	7.15778	6.57887	7.04458	17.0818	18.7528	17.8783	5.86479	4.96877	5.61523	10.8867	10.2126	11.3742	38.1476	40.2461	43.3706	46.7938	45.4749	50.5665	22.2413	20.7251	22.7469	1.09583	0.994318	1.0904
TGCCTCCTCACTGCTTTCAGG	92.0572	91.1653	88.82	92.6885	88.8014	84.878	26.494	43.0068	24.4588	39.2472	34.4594	20.5508	74.5849	66.1885	58.8071	97.0922	91.4221	68.1927	95.4148	94.1938	92.2953	79.2147	74.4676	61.9798	6.92519	6.04394	5.55554
AACTTGGATCCGAGCGGAGGG	19.4157	19.7541	14.4303	33.6272	45.8212	31.3724	30.0504	94.3314	38.9925	5.65604	7.56385	7.03676	19.3539	22.1639	37.2357	51.7538	46.5913	58.9359	20.427	38.3458	99.8408	7.71987	10.9534	7.79407	1.20191	1.26275	1.23831

## Sheet: Sup Fig 2c
	SaCas9-KKH with wildtype gRNA				SaCas9-KKH with optimized gRNA-2
	replication 1	replication 2	replication 3		replication 1	replication 2	replication 3
CCCAAA	0.138182	0.165324	0.167333		0.310236	0.299655	0.265834
CCCAAC	0.168983	0.120541	0.124828		0.646794	0.540366	0.543326
CCCAAG	0.259478	0.260889	0.365778		0.761305	0.690212	0.745225
CCCAAT	2.8	2.54918	2.5		7.37847	6.48424	6.71476
CCCACA	0.106953	0.13	0.0918966		0.206284	0.221732	0.149623
CCCACC	0.208106	0.220821	0.151237		0.31432	0.35777	0.282281
CCCACG	0.0629286	0.0707143	0.0685811		0.0927869	0.0928244	0.10015
CCCACT	0.146154	0.147949	0.129051		0.354038	0.47069	0.507634
CCCAGA	0.170093	0.23432	0.243333		1.8855	2.0191	1.74496
CCCAGC	0.357965	0.401379	0.412821		1.6815	1.63676	1.53404
CCCAGG	0.197593	0.215841	0.195		1.22407	0.855452	1.0287
CCCAGT	4.86538	4.80622	4.00901		8.98726	9.08076	9.00789
CCCATA	0.274182	0.281165	0.148793		0.434135	0.310448	0.222635
CCCATC	0.142087	0.145833	0.0954762		0.224963	0.22	0.159444
CCCATG	0.137769	0.120756	0.0932857		0.208865	0.146508	0.164964
CCCATT	0.270476	0.218923	0.255267		1.1626	1.08871	1.15574
CCCCAA	0.0859807	0.143879	0.13877		0.155152	0.145345	0.23708
CCCCAC	0.315676	0.336504	0.345526		0.435802	0.369856	0.497355
CCCCAG	0.129908	0.149204	0.132101		0.19375	0.201364	0.246585
CCCCAT	0.181557	0.176083	0.134068		0.833333	0.521982	0.834532
CCCCCA	0.120455	0.119266	0.0819084		0.178538	0.133015	0.0973853
CCCCCC	0.0980597	0.113551	0.0979851		0.154776	0.157727	0.12069
CCCCCG	0.151696	0.126167	0.13072		0.163061	0.140234	0.147143
CCCCCT	0.154286	0.104359	0.171527		0.162727	0.168346	0.184394
CCCCGA	0.13183	0.217119	0.179231		0.243533	0.220079	0.394
CCCCGC	0.23512	0.244762	0.228116		0.36374	0.29227	0.447313
CCCCGG	0.21822	0.269344	0.282231		0.346029	0.301556	0.422927
CCCCGT	0.196016	0.238943	0.14844		1.23077	0.736486	0.953846
CCCCTA	0.306311	0.306379	0.171121		0.38	0.300214	0.275149
CCCCTC	0.15475	0.189626	0.122093		0.187164	0.187165	0.172456
CCCCTG	0.10661	0.0879528	0.115738		0.154809	0.148898	0.132035
CCCCTT	0.426731	0.311682	0.421557		0.512456	0.571415	0.559826
CCCGAA	0.0933475	0.13925	0.15843		0.543695	0.482077	0.649058
CCCGAC	0.112364	0.152066	0.14678		0.304472	0.333816	0.321754
CCCGAG	0.140991	0.164404	0.19438		0.655198	0.599548	0.528581
CCCGAT	2.51376	2.55752	2.13158		3.10445	3.46	3.60285
CCCGCA	0.23144	0.282566	0.16065		0.368189	0.300451	0.293036
CCCGCC	0.0928448	0.10541	0.0765248		0.144508	0.124286	0.10713
CCCGCG	0.124063	0.138621	0.143984		0.197917	0.170164	0.152906
CCCGCT	0.152422	0.113175	0.146791		0.29368	0.258696	0.277768
CCCGGA	0.375924	0.647205	0.595667		0.577527	0.683177	0.706633
CCCGGC	0.410351	0.468739	0.405041		0.781647	0.712551	0.803271
CCCGGG	0.246087	0.268504	0.235806		0.771094	0.693662	0.850595
CCCGGT	3.91803	3.74274	3.35428		7.21706	6.86735	6.92245
CCCGTA	0.11925	0.141607	0.0767826		0.211463	0.152377	0.132232
CCCGTC	0.125932	0.133125	0.0878814		0.141606	0.150672	0.118649
CCCGTG	0.253306	0.229664	0.28931		0.316303	0.300806	0.266053
CCCGTT	0.189746	0.130857	0.200177		0.427438	0.490095	0.39339
CCCTAA	0.08672	0.159725	0.159524		0.149552	0.140857	0.238879
CCCTAC	0.126102	0.128	0.132696		0.164741	0.136557	0.170789
CCCTAG	0.172778	0.182772	0.170796		0.222844	0.186723	0.252737
CCCTAT	0.132261	0.148304	0.112544		0.352437	0.251111	0.242857
CCCTCA	0.107712	0.108519	0.0674359		0.150441	0.116204	0.102578
CCCTCC	0.165714	0.171111	0.0969462		0.171286	0.182353	0.146905
CCCTCG	0.200957	0.216557	0.193308		0.259524	0.236866	0.196116
CCCTCT	0.45661	0.306897	0.381527		0.412987	0.439808	0.334539
CCCTGA	0.0685075	0.075	0.0906757		0.114196	0.113684	0.120374
CCCTGC	0.22855	0.200896	0.189137		0.293615	0.275152	0.252523
CCCTGG	0.0740476	0.0675893	0.0941379		0.0798479	0.0972566	0.111271
CCCTGT	0.0824427	0.0843284	0.0985217		0.225447	0.282105	0.226803
CCCTTA	0.095625	0.0957265	0.0949286		0.117757	0.135662	0.117917
CCCTTC	0.0509009	0.0533981	0.0531579		0.0542338	0.0698507	0.0558197
CCCTTG	0.150625	0.170078	0.150797		0.174182	0.21894	0.189911
CCCTTT	0.248889	0.28194	0.279104		0.43198	0.548176	0.531092

[truncated: 10 more sheets: Sup Fig 2e, Sup Fig 3, Sup Fig 4, Sup Fig 6, Sup Fig 7, Sup Fig 8a, Sup Fig 8b, Sup Fig 9, Sup Fig 10, Sup Fig 11]
